# Supplementary material for: 4-[(2-Chloro­ethyl)amino]quinolinium chloride monohydrate
Source: Acta Crystallogr Sect E Struct Rep Online. 2009 Nov 21;65(Pt 12):o3120–1. doi: 10.1107/S160053680904834X (PMC2971810; doi:10.1107/S160053680904834X)
Supplement: Supplementary file 1 [file e-65-o3120-sup1.cif]

##############################################################################
###                                                                        ###
###        Electronic paper (Acta Crystallographica Section E)             ###
###                                                                        ###
##############################################################################
#                                                                            #
# This CIF contains the data in a paper accepted for publication in Acta     #
# Crystallographica Section E. It conforms to the requirements of Notes      #
# for Authors for Section E, and has been peer reviewed under the auspices   #
# of the IUCr Commission on Journals.                                        #
#                                                                            #
# Full details of the Crystallographic Information File format               #
# are given in the paper "The Crystallographic Information File (CIF):       #
# a New Standard Archive File for Crystallography" by S. R. Hall, F. H.      #
# Allen and I. D. Brown [Acta Cryst. (1991), A47, 655-685].                  #
#                                                                            #
# The current version of the core CIF dictionary is obtainable from          #
# ftp://ftp.iucr.org/pub/cif_core.dic. The current version number is 2.4.    #
#                                                                            #
# Software is freely available for graphical display of the structure(s) in  #
# this CIF.  For information consult the CIF home page http://www.iucr.org/  #
# cif/home.html                                                              #
#                                                                            #
# This file may be used for bona fide research purposes within the           #
# scientific community so long as proper attribution is given to the journal # 
# article from which it was obtained.                                        #
#                                                                            #
##############################################################################
                                             
data_global
_audit_creation_method     SHELXL-97
_journal_date_recd_electronic     2009-11-13
_journal_date_accepted     2009-11-14
_journal_name_full     'Acta Crystallographica, Section E'
_journal_year     2009
_journal_volume     65
_journal_issue     12
_journal_page_first     o3120
_journal_page_last     o3121
_journal_paper_category     QO
_journal_coeditor_code     HG2592
_publ_contact_author_name     ' Edward RT Tiekink '
_publ_contact_author_address
;
Department of Chemistry, University of Malaya,
50603 Kuala Lumpur, Malaysia
;
_publ_contact_author_email
;
edward.tiekink@gmail.com
;
_publ_contact_author_fax     ' +60 3 7967 4193 '
_publ_contact_author_phone     ' +60 3 7967 4204 '
_publ_section_title
;
4-[(2-Chloroethyl)amino]quinolinium chloride monohydrate
;
loop_
    _publ_author_name
    _publ_author_footnote
    _publ_author_address
    'Souza, Marcus V. N. de' .
;
Instituto de Tecnologia em Farmacos, Funda\,c\~ao Oswaldo Cruz (FIOCRUZ),
FarManguinhos, Rua Sizenando Nabuco, 100, Manguinhos,
21041-250 Rio de Janeiro, RJ, Brazil
;
    'Tiekink, Edward R. T.' .
;
Department of Chemistry, University of Malaya,
50603 Kuala Lumpur, Malaysia
;
    'Wardell, James L.' .
;
Centro de Desenvolvimento Tecnol\'ogico em Sa\'ude (CDTS),
Funda\,c\~ao Oswaldo Cruz (FIOCRUZ), Casa Amarela,
Campus de Manguinhos, Av. Brasil 4365,
21040-900 Rio de Janeiro, RJ, Brazil
;
    'Wardell, Solange M. S. V.'
;
Additional correspondence author,e-mail: j.wardell@abdn.ac.uk.
;
;
CHEMSOL, 1 Harcourt Road, Aberdeen AB15 5NY, Scotland
;
data_I
_audit_creation_method     SHELXL-97
_chemical_name_systematic
;
4-[(2-Chloroethyl)amino]quinolinium chloride monohydrate
;
_chemical_name_common     ?
_chemical_formula_moiety     'C11 H12 Cl N2 +, Cl -, H2 O'
_chemical_formula_sum     'C11 H14 Cl2 N2 O'
_chemical_formula_iupac     'C11 H12 Cl N2 +, Cl -, H2 O'
_chemical_formula_weight     261.14
_chemical_melting_point     ?
_symmetry_cell_setting     orthorhombic
_symmetry_space_group_name_H-M     'P n a 21'
_symmetry_space_group_name_Hall     'P 2c -2n'
loop_
    _symmetry_equiv_pos_as_xyz
    'x, y, z'
    '-x, -y, z+1/2'
    '-x+1/2, y+1/2, z+1/2'
    'x+1/2, -y+1/2, z'
_cell_length_a     18.7513(7)
_cell_length_b     14.1030(5)
_cell_length_c     4.6060(10)
_cell_angle_alpha     90
_cell_angle_beta     90
_cell_angle_gamma     90
_cell_volume     1218.1(3)
_cell_formula_units_Z     4
_cell_measurement_reflns_used     1650
_cell_measurement_theta_min     2.9
_cell_measurement_theta_max     27.5
_cell_measurement_temperature     120(2)
_exptl_crystal_description     needle
_exptl_crystal_colour     colourless
_exptl_crystal_size_max     0.46
_exptl_crystal_size_mid     0.03
_exptl_crystal_size_min     0.03
_exptl_crystal_density_diffrn     1.424
_exptl_crystal_density_meas     ?
_exptl_crystal_density_method     'not measured'
_exptl_crystal_F_000     544
_exptl_absorpt_coefficient_mu     0.513
_exptl_absorpt_correction_type     'multi-scan'
_exptl_absorpt_process_details     '(SADABS; Sheldrick, 2003)'
_exptl_absorpt_correction_T_min     0.816
_exptl_absorpt_correction_T_max     1
_exptl_special_details
;
;
_diffrn_ambient_temperature     120(2)
_diffrn_radiation_type     MoK\a
_diffrn_radiation_wavelength     0.71070
_diffrn_radiation_source     'Bruker-Nonius FR591 rotating anode'
_diffrn_radiation_monochromator     'graphite'
_diffrn_measurement_device_type
                                'Bruker--Nonius 95mm CCD camera on \k-goniostat'
_diffrn_measurement_method     '\f & \w scans'
_diffrn_detector_area_resol_mean     9.091
_diffrn_reflns_number     11264
_diffrn_reflns_av_R_equivalents     0.049
_diffrn_reflns_av_sigmaI/netI     0.045
_diffrn_reflns_theta_min     3.1
_diffrn_reflns_theta_max     27.5
_diffrn_reflns_theta_full     27.5
_diffrn_measured_fraction_theta_max     0.997
_diffrn_measured_fraction_theta_full     0.997
_diffrn_reflns_limit_h_min     -19
_diffrn_reflns_limit_h_max     24
_diffrn_reflns_limit_k_min     -18
_diffrn_reflns_limit_k_max     18
_diffrn_reflns_limit_l_min     -5
_diffrn_reflns_limit_l_max     5
_diffrn_standards_number     0
_diffrn_standards_interval_count     ?
_diffrn_standards_interval_time     ?
_diffrn_standards_decay_%     0
_refine_special_details
;
Refinement of <i>F</i>^2^ against ALL reflections. The weighted <i>R</i>-factor
<i>wR</i> and goodness of fit <i>S</i> are based on <i>F</i>^2^, conventional
<i>R</i>-factors <i>R</i> are based on <i>F</i>, with <i>F</i> set to zero for
negative <i>F</i>^2^. The threshold expression of <i>F</i>^2^ >
\s(<i>F</i>^2^) is used only for calculating <i>R</i>-factors(gt) <i>etc</i>.
and is not relevant to the choice of reflections for refinement.
<i>R</i>-factors based on <i>F</i>^2^ are statistically about twice as large
as those based on <i>F</i>, and <i>R</i>- factors based on ALL data will be
even larger.
;
_reflns_number_total     2681
_reflns_number_gt     2390
_reflns_threshold_expression     I>2\s(I)
_refine_ls_structure_factor_coef     Fsqd
_refine_ls_matrix_type     full
_refine_ls_R_factor_all     0.040
_refine_ls_R_factor_gt     0.032
_refine_ls_wR_factor_gt     0.062
_refine_ls_wR_factor_ref     0.065
_refine_ls_goodness_of_fit_ref     1.06
_refine_ls_restrained_S_all     1.06
_refine_ls_number_reflns     2681
_refine_ls_number_parameters     151
_refine_ls_number_restraints     4
_refine_ls_hydrogen_treatment     constr
_refine_ls_weighting_scheme     calc
_refine_ls_weighting_details
         'calc w=1/[\s^2^(Fo^2^)+(0.0173P)^2^+0.5206P] where P=(Fo^2^+2Fc^2^)/3'
_atom_sites_solution_hydrogens     geom
_atom_sites_solution_primary     direct
_atom_sites_solution_secondary     difmap
_refine_ls_shift/su_max     0.001
_refine_ls_shift/su_mean     0.000
_refine_diff_density_max     0.22
_refine_diff_density_min     -0.21
_refine_ls_extinction_method     none
_refine_ls_extinction_coef     ?
_refine_ls_abs_structure_details     'Flack (1983), 1123 Friedel pairs'
_refine_ls_abs_structure_Flack     0.03(6)
loop_
    _atom_type_symbol
    _atom_type_description
    _atom_type_scat_dispersion_real
    _atom_type_scat_dispersion_imag
    _atom_type_scat_source
    'C' 'C' 0.0033 0.0016
                         'International Tables Vol C Tables 4.2.6.8 and 6.1.1.4'
    'H' 'H' 0.0000 0.0000
                         'International Tables Vol C Tables 4.2.6.8 and 6.1.1.4'
    'Cl' 'Cl' 0.1484 0.1585
                         'International Tables Vol C Tables 4.2.6.8 and 6.1.1.4'
    'N' 'N' 0.0061 0.0033
                         'International Tables Vol C Tables 4.2.6.8 and 6.1.1.4'
    'O' 'O' 0.0106 0.0060
                         'International Tables Vol C Tables 4.2.6.8 and 6.1.1.4'
_computing_data_collection     'COLLECT (Hooft, 1998)'
_computing_cell_refinement
                    'DENZO (Otwinowski & Minor, 1997) and COLLECT (Hooft, 1998)'
_computing_data_reduction
                    'DENZO (Otwinowski & Minor, 1997) and COLLECT (Hooft, 1998)'
_computing_structure_solution     'SHELXS97 (Sheldrick, 2008)'
_computing_structure_refinement     'SHELXL97 (Sheldrick, 2008)'
_computing_molecular_graphics     'DIAMOND (Brandenburg, 2006)'
_computing_publication_material     'publCIF (Westrip, 2009)'
loop_
    _atom_site_type_symbol
    _atom_site_label
    _atom_site_fract_x
    _atom_site_fract_y
    _atom_site_fract_z
    _atom_site_U_iso_or_equiv
    _atom_site_adp_type
    _atom_site_calc_flag
    _atom_site_refinement_flags
    _atom_site_occupancy
    _atom_site_disorder_assembly
    _atom_site_disorder_group
    Cl Cl1 0.13741(3) 0.81412(4) 0.18205(16) 0.02165(12) Uani d . 1 . .
    Cl Cl2 0.21007(3) 0.53250(3) 0.01935(15) 0.02136(12) Uani d . 1 . .
    O O1 0.10851(8) 0.59720(11) 0.5181(4) 0.0271(4) Uani d D 1 . .
    H H1W 0.1283 0.5858 0.6780 0.041 Uiso d D 1 . .
    H H2W 0.1365 0.5852 0.3805 0.041 Uiso d D 1 . .
    N N1 0.48246(10) 0.82732(12) 0.3467(4) 0.0188(4) Uani d . 1 . .
    H H1 0.5241 0.8470 0.4104 0.023 Uiso calc R 1 . .
    N N2 0.29024(9) 0.73519(11) 0.0155(4) 0.0163(3) Uani d . 1 . .
    H H2 0.2742 0.6796 0.0728 0.020 Uiso calc R 1 . .
    C C1 0.44596(12) 0.88075(15) 0.1575(5) 0.0203(5) Uani d . 1 . .
    H H1A 0.4657 0.9397 0.0982 0.024 Uiso calc R 1 . .
    C C2 0.38179(12) 0.85382(14) 0.0472(5) 0.0184(4) Uani d . 1 . .
    H H2A 0.3572 0.8943 -0.0839 0.022 Uiso calc R 1 . .
    C C3 0.35148(11) 0.76568(14) 0.1268(4) 0.0158(5) Uani d . 1 . .
    C C4 0.39002(11) 0.70904(15) 0.3390(5) 0.0152(4) Uani d . 1 . .
    C C5 0.36387(12) 0.62250(15) 0.4527(4) 0.0179(5) Uani d . 1 . .
    H H5 0.3194 0.5985 0.3873 0.021 Uiso calc R 1 . .
    C C6 0.40215(12) 0.57290(15) 0.6566(5) 0.0208(5) Uani d . 1 . .
    H H6 0.3837 0.5153 0.7328 0.025 Uiso calc R 1 . .
    C C7 0.46856(13) 0.60686(16) 0.7533(5) 0.0230(5) Uani d . 1 . .
    H H7 0.4951 0.5715 0.8917 0.028 Uiso calc R 1 . .
    C C8 0.49518(11) 0.69039(15) 0.6493(5) 0.0192(5) Uani d . 1 . .
    H H8 0.5399 0.7133 0.7159 0.023 Uiso calc R 1 . .
    C C9 0.45584(11) 0.74244(15) 0.4426(4) 0.0158(5) Uani d . 1 . .
    C C10 0.24785(13) 0.78772(16) -0.1954(5) 0.0181(5) Uani d . 1 . .
    H H10A 0.2162 0.7429 -0.2993 0.022 Uiso calc R 1 . .
    H H10B 0.2802 0.8167 -0.3402 0.022 Uiso calc R 1 . .
    C C11 0.20268(11) 0.86510(15) -0.0584(4) 0.0177(5) Uani d . 1 . .
    H H11A 0.1783 0.9017 -0.2125 0.021 Uiso calc R 1 . .
    H H11B 0.2337 0.9091 0.0515 0.021 Uiso calc R 1 . .
loop_
    _atom_site_aniso_label
    _atom_site_aniso_U_11
    _atom_site_aniso_U_22
    _atom_site_aniso_U_33
    _atom_site_aniso_U_12
    _atom_site_aniso_U_13
    _atom_site_aniso_U_23
    Cl1 0.0166(3) 0.0257(3) 0.0227(3) -0.0021(2) 0.0006(2) 0.0039(3)
    Cl2 0.0218(3) 0.0193(2) 0.0230(3) -0.0009(2) -0.0043(2) 0.0008(3)
    O1 0.0220(9) 0.0335(9) 0.0258(8) 0.0085(7) 0.0002(8) 0.0060(9)
    N1 0.0138(10) 0.0193(10) 0.0234(10) -0.0035(8) -0.0001(8) -0.0019(8)
    N2 0.0164(9) 0.0140(8) 0.0186(8) 0.0010(7) -0.0025(8) 0.0033(9)
    C1 0.0211(11) 0.0162(10) 0.0235(11) -0.0012(9) 0.0026(10) 0.0002(10)
    C2 0.0187(11) 0.0169(10) 0.0196(11) 0.0036(9) 0.0018(10) 0.0010(10)
    C3 0.0136(11) 0.0169(10) 0.0168(12) 0.0041(8) 0.0021(8) -0.0028(8)
    C4 0.0135(11) 0.0158(10) 0.0163(11) 0.0040(8) 0.0009(8) -0.0036(8)
    C5 0.0172(12) 0.0158(10) 0.0206(12) -0.0003(9) -0.0029(8) -0.0015(9)
    C6 0.0235(12) 0.0156(10) 0.0235(11) 0.0031(9) -0.0009(11) 0.0002(10)
    C7 0.0237(13) 0.0235(12) 0.0217(13) 0.0108(10) -0.0031(9) -0.0017(9)
    C8 0.0139(11) 0.0241(11) 0.0196(12) 0.0031(9) -0.0012(10) -0.0062(9)
    C9 0.0160(11) 0.0162(10) 0.0151(11) 0.0020(9) 0.0022(8) -0.0032(8)
    C10 0.0175(12) 0.0193(11) 0.0175(11) 0.0016(9) -0.0032(9) 0.0011(8)
    C11 0.0155(12) 0.0186(11) 0.0192(12) -0.0011(9) 0.0009(8) 0.0029(8)
_geom_special_details
;
All e.s.d.'s (except the e.s.d. in the dihedral angle between two l.s. planes)
are estimated using the full covariance matrix. The cell e.s.d.'s are taken
into account individually in the estimation of e.s.d.'s in distances, angles
and torsion angles; correlations between e.s.d.'s in cell parameters are only
used when they are defined by crystal symmetry. An approximate (isotropic)
treatment of cell e.s.d.'s is used for estimating e.s.d.'s involving l.s.
planes.
;
loop_
    _geom_bond_atom_site_label_1
    _geom_bond_atom_site_label_2
    _geom_bond_site_symmetry_2
    _geom_bond_distance
    _geom_bond_publ_flag
    Cl1 C11 . 1.800(2) ?
    O1 H1W . 0.8400 ?
    O1 H2W . 0.8401 ?
    N1 C1 . 1.340(3) ?
    N1 C9 . 1.370(3) ?
    N1 H1 . 0.8800 ?
    N2 C3 . 1.329(3) ?
    N2 C10 . 1.457(3) ?
    N2 H2 . 0.8800 ?
    C1 C2 . 1.360(3) ?
    C1 H1A . 0.9500 ?
    C2 C3 . 1.415(3) ?
    C2 H2A . 0.9500 ?
    C3 C4 . 1.454(3) ?
    C4 C9 . 1.405(3) ?
    C4 C5 . 1.416(3) ?
    C5 C6 . 1.374(3) ?
    C5 H5 . 0.9500 ?
    C6 C7 . 1.407(3) ?
    C6 H6 . 0.9500 ?
    C7 C8 . 1.366(3) ?
    C7 H7 . 0.9500 ?
    C8 C9 . 1.411(3) ?
    C8 H8 . 0.9500 ?
    C10 C11 . 1.519(3) ?
    C10 H10A . 0.9900 ?
    C10 H10B . 0.9900 ?
    C11 H11A . 0.9900 ?
    C11 H11B . 0.9900 ?
loop_
    _geom_angle_atom_site_label_1
    _geom_angle_atom_site_label_2
    _geom_angle_atom_site_label_3
    _geom_angle_site_symmetry_1
    _geom_angle_site_symmetry_3
    _geom_angle
    _geom_angle_publ_flag
    H1W O1 H2W . . 110.3 ?
    C1 N1 C9 . . 121.00(19) ?
    C1 N1 H1 . . 119.5 ?
    C9 N1 H1 . . 119.5 ?
    C3 N2 C10 . . 124.33(17) ?
    C3 N2 H2 . . 117.8 ?
    C10 N2 H2 . . 117.8 ?
    N1 C1 C2 . . 122.5(2) ?
    N1 C1 H1A . . 118.7 ?
    C2 C1 H1A . . 118.7 ?
    C1 C2 C3 . . 120.2(2) ?
    C1 C2 H2A . . 119.9 ?
    C3 C2 H2A . . 119.9 ?
    N2 C3 C2 . . 122.08(19) ?
    N2 C3 C4 . . 120.73(18) ?
    C2 C3 C4 . . 117.2(2) ?
    C9 C4 C5 . . 117.89(19) ?
    C9 C4 C3 . . 118.74(19) ?
    C5 C4 C3 . . 123.36(19) ?
    C6 C5 C4 . . 120.7(2) ?
    C6 C5 H5 . . 119.6 ?
    C4 C5 H5 . . 119.6 ?
    C5 C6 C7 . . 120.4(2) ?
    C5 C6 H6 . . 119.8 ?
    C7 C6 H6 . . 119.8 ?
    C8 C7 C6 . . 120.4(2) ?
    C8 C7 H7 . . 119.8 ?
    C6 C7 H7 . . 119.8 ?
    C7 C8 C9 . . 119.6(2) ?
    C7 C8 H8 . . 120.2 ?
    C9 C8 H8 . . 120.2 ?
    N1 C9 C4 . . 120.24(19) ?
    N1 C9 C8 . . 118.81(19) ?
    C4 C9 C8 . . 120.95(19) ?
    N2 C10 C11 . . 113.12(18) ?
    N2 C10 H10A . . 109.0 ?
    C11 C10 H10A . . 109.0 ?
    N2 C10 H10B . . 109.0 ?
    C11 C10 H10B . . 109.0 ?
    H10A C10 H10B . . 107.8 ?
    C10 C11 Cl1 . . 110.35(15) ?
    C10 C11 H11A . . 109.6 ?
    Cl1 C11 H11A . . 109.6 ?
    C10 C11 H11B . . 109.6 ?
    Cl1 C11 H11B . . 109.6 ?
    H11A C11 H11B . . 108.1 ?
loop_
    _geom_torsion_atom_site_label_1
    _geom_torsion_atom_site_label_2
    _geom_torsion_atom_site_label_3
    _geom_torsion_atom_site_label_4
    _geom_torsion_site_symmetry_1
    _geom_torsion_site_symmetry_2
    _geom_torsion_site_symmetry_3
    _geom_torsion_site_symmetry_4
    _geom_torsion
    _geom_torsion_publ_flag
    C9 N1 C1 C2 . . . . -1.0(3) ?
    N1 C1 C2 C3 . . . . -1.1(4) ?
    C10 N2 C3 C2 . . . . -0.3(3) ?
    C10 N2 C3 C4 . . . . 179.32(19) ?
    C1 C2 C3 N2 . . . . -177.4(2) ?
    C1 C2 C3 C4 . . . . 2.9(3) ?
    N2 C3 C4 C9 . . . . 177.64(19) ?
    C2 C3 C4 C9 . . . . -2.7(3) ?
    N2 C3 C4 C5 . . . . -3.9(3) ?
    C2 C3 C4 C5 . . . . 175.8(2) ?
    C9 C4 C5 C6 . . . . -0.4(3) ?
    C3 C4 C5 C6 . . . . -178.9(2) ?
    C4 C5 C6 C7 . . . . -0.8(3) ?
    C5 C6 C7 C8 . . . . 1.2(3) ?
    C6 C7 C8 C9 . . . . -0.4(3) ?
    C1 N1 C9 C4 . . . . 1.2(3) ?
    C1 N1 C9 C8 . . . . -177.8(2) ?
    C5 C4 C9 N1 . . . . -177.87(18) ?
    C3 C4 C9 N1 . . . . 0.7(3) ?
    C5 C4 C9 C8 . . . . 1.2(3) ?
    C3 C4 C9 C8 . . . . 179.73(18) ?
    C7 C8 C9 N1 . . . . 178.23(19) ?
    C7 C8 C9 C4 . . . . -0.8(3) ?
    C3 N2 C10 C11 . . . . -80.0(3) ?
    N2 C10 C11 Cl1 . . . . -63.9(2) ?
loop_
    _geom_hbond_atom_site_label_D
    _geom_hbond_atom_site_label_H
    _geom_hbond_atom_site_label_A
    _geom_hbond_site_symmetry_A
    _geom_hbond_distance_DH
    _geom_hbond_distance_HA
    _geom_hbond_distance_DA
    _geom_hbond_angle_DHA
    N1 H1 O1 4_565 0.88 1.84 2.710(2) 172
    N2 H2 Cl2 1_555 0.88 2.41 3.2298(18) 155
    O1 H1w Cl2 1_556 0.84 2.32 3.1288(19) 161
    O1 H2w Cl2 1_555 0.84 2.29 3.1204(19) 173
    C5 H5 Cl2 1_555 0.95 2.82 3.730(2) 161
