# Supplementary material for: 4-[(2-Chloro­ethyl)amino]quinolinium chloride monohydrate
Source: Acta Crystallogr Sect E Struct Rep Online. 2009 Nov 21;65(Pt 12):o3120–1. doi: 10.1107/S160053680904834X (PMC2971810; doi:10.1107/S160053680904834X)
Supplement: Supplementary file 2 [file e-65-o3120-Isup2.hkl]

# 
# h,k,l, Fc-squared, Fo-squared, sigma(Fo-squared) and status flag 
# 
data_I
_shelx_title '  Template texray.inf' 
_shelx_refln_list_code          4 
_shelx_F_calc_maximum      112.95 
_exptl_crystal_F_000       544.00 
_reflns_d_resolution_high  0.7703 
 
loop_ 
 _symmetry_equiv_pos_as_xyz 
 'x, y, z' 
 '-x, -y, z+1/2' 
 '-x+1/2, y+1/2, z+1/2' 
 'x+1/2, -y+1/2, z' 
 
_cell_length_a    18.7513 
_cell_length_b    14.1030 
_cell_length_c     4.6060 
_cell_angle_alpha  90.000 
_cell_angle_beta   90.000 
_cell_angle_gamma  90.000 
 
_shelx_F_squared_multiplier     1.000 
 
loop_ 
 _refln_index_h 
 _refln_index_k 
 _refln_index_l 
 _refln_F_squared_calc 
 _refln_F_squared_meas 
 _refln_F_squared_sigma 
 _refln_observed_status 
   2   0  -5      466.91      548.53     30.89 o 
   4   0  -5      240.45      252.82     19.61 o 
   6   0  -5      435.76      449.88     36.62 o 
   8   0  -5        6.57        7.65     13.67 o 
  10   0  -5      210.77      220.84     37.17 o 
  12   0  -5      235.27      156.88     35.53 o 
   0   1  -5      370.00      397.83     27.76 o 
   1   1  -5      261.71      299.35     14.60 o 
   2   1  -5       99.95      106.78     20.65 o 
   3   1  -5      292.67      334.48     17.99 o 
   4   1  -5      121.34      125.07     14.79 o 
   5   1  -5       90.48       91.98     11.53 o 
   6   1  -5       25.89       34.50      9.23 o 
   7   1  -5       99.79      144.45     19.71 o 
   8   1  -5       56.94       76.37     14.10 o 
   9   1  -5      182.36      210.76     44.00 o 
  10   1  -5      112.88       91.89     15.40 o 
  11   1  -5      111.17      137.38     21.19 o 
  12   1  -5       80.71       93.82     16.40 o 
  13   1  -5      237.04      220.23     21.04 o 
   1   2  -5       53.33       54.89      8.81 o 
   2   2  -5       68.58       99.21     12.39 o 
   3   2  -5      219.52      227.09     29.05 o 
   4   2  -5      149.50      181.31     23.79 o 
   5   2  -5      115.46      102.13     11.54 o 
   6   2  -5      973.81      991.12     39.92 o 
   7   2  -5      230.04      295.82     35.45 o 
   8   2  -5      366.88      391.34     27.49 o 
   9   2  -5       13.70        6.64     32.80 o 
  10   2  -5       69.02       63.64     14.45 o 
  11   2  -5       80.93       81.25     65.60 o 
  12   2  -5       69.54       47.83     19.27 o 
  13   2  -5       93.84       85.27     23.51 o 
   0   3  -5       42.26       49.73     11.19 o 
   1   3  -5      483.83      461.35     23.77 o 
   2   3  -5      119.40      132.30     12.72 o 
   3   3  -5       35.51       27.05     14.63 o 
   4   3  -5      370.54      365.54     26.63 o 
   5   3  -5       54.72       80.89     11.38 o 
   6   3  -5       15.38       23.68      9.87 o 
   7   3  -5      110.51      143.47     13.72 o 
   8   3  -5      195.40      194.52     26.95 o 
   9   3  -5      280.55      267.00     25.60 o 
  10   3  -5       24.05       19.47     14.36 o 
  11   3  -5       76.47       92.13     17.22 o 
  12   3  -5        7.58        0.55     16.40 o 
   1   4  -5       96.17      115.49     16.11 o 
   2   4  -5      216.54      194.43     23.54 o 
   3   4  -5      540.54      605.18     51.68 o 
   4   4  -5      298.17      302.39     18.70 o 
   5   4  -5      738.90      803.56     79.75 o 
   6   4  -5      228.50      221.02     20.92 o 
   7   4  -5       51.71       23.15     15.51 o 
   8   4  -5      238.05      213.79     16.27 o 
   9   4  -5       36.23       39.59     15.97 o 
  10   4  -5       40.74       36.34     17.60 o 
  11   4  -5      277.17      322.51     49.74 o 
   0   5  -5      337.36      388.66     34.98 o 
   1   5  -5       39.46       56.33     13.52 o 
   2   5  -5      174.71      231.43     27.06 o 
   3   5  -5       25.44       20.29     12.99 o 
   4   5  -5      569.27      515.20     33.54 o 
   5   5  -5       65.73       83.29     13.83 o 
   6   5  -5       27.36       34.46     12.52 o 
   7   5  -5       85.76       67.24     13.28 o 
   8   5  -5      278.40      261.64     19.04 o 
   9   5  -5      406.23      365.07     34.16 o 
  10   5  -5      217.94      267.30     31.70 o 
  11   5  -5      148.69      109.33     27.88 o 
   1   6  -5       15.33        4.23     10.97 o 
   2   6  -5      184.39      183.77     23.77 o 
   3   6  -5      210.83      195.95     19.14 o 
   4   6  -5       50.68       29.09     12.57 o 
   5   6  -5      113.42      136.55     34.16 o 
   6   6  -5      128.39      102.44     25.15 o 
   7   6  -5      261.36      224.55     85.27 o 
   8   6  -5       64.19       50.29     22.96 o 
   9   6  -5       90.58       99.49     32.25 o 
   0   7  -5      556.03      555.38     48.65 o 
   1   7  -5       46.31       44.82     17.49 o 
   2   7  -5      165.97      134.95     19.92 o 
   3   7  -5       30.09        8.61     13.74 o 
   4   7  -5      227.93      215.24     20.19 o 
   5   7  -5       25.19        0.59     10.74 o 
   6   7  -5       15.79      -19.68     25.15 o 
   7   7  -5       67.88        4.37     20.77 o 
   8   7  -5      173.34      124.09     22.96 o 
   9   7  -5       31.63       20.77     14.76 o 
   1   8  -5       46.21       45.06     13.99 o 
   2   8  -5      180.11      171.96     21.87 o 
   3   8  -5      285.63      253.82     25.68 o 
   4   8  -5       21.52       19.68     14.76 o 
   5   8  -5      191.75      239.42     31.16 o 
   6   8  -5       66.29       77.08     22.41 o 
   7   8  -5      255.54      245.98     33.34 o 
   8   8  -5       47.35       39.90     14.21 o 
   1   9  -5        1.82        6.01     14.76 o 
   2   9  -5       46.02       41.54     16.40 o 
   3   9  -5       20.43       34.44     21.87 o 
   4   9  -5      205.97      167.27     23.51 o 
   5   9  -5       89.39       57.40     17.49 o 
   0   0  -4      442.22      435.14     25.69 o 
   2   0  -4     1093.66     1092.59     29.07 o 
   4   0  -4      779.36      749.39     38.90 o 
   6   0  -4      479.61      439.97     22.01 o 
   8   0  -4      203.76      255.28     24.05 o 
  10   0  -4      969.04     1059.92     67.78 o 
  12   0  -4      893.63      868.05     64.50 o 
  14   0  -4      458.80      473.93     41.00 o 
  16   0  -4      184.02      184.76     25.69 o 
  18   0  -4      247.46      239.97     28.42 o 
   1   1  -4      349.50      336.87     11.67 o 
   2   1  -4      462.24      463.72     22.74 o 
   3   1  -4      869.23      861.03     25.75 o 
   4   1  -4      210.55      209.18     14.58 o 
   5   1  -4       43.51       43.23      5.78 o 
   6   1  -4      427.31      456.36     14.57 o 
   7   1  -4      303.65      266.80     21.46 o 
   8   1  -4        5.80       -4.39      7.22 o 
   9   1  -4      902.27      839.97    102.86 o 
  10   1  -4      261.82      280.25     35.80 o 
  11   1  -4       34.47       34.00     24.05 o 
  12   1  -4       29.69       28.89     14.49 o 
  13   1  -4       21.29       18.34     13.39 o 
  14   1  -4       83.46       97.89     14.49 o 
  15   1  -4      209.03      200.36     20.83 o 
  16   1  -4      284.85      304.64     46.74 o 
  17   1  -4      156.59      168.49     19.88 o 
  18   1  -4       25.79       14.26     33.89 o 
   0   2  -4     1102.65     1070.04     29.20 o 
   1   2  -4      383.16      353.73     14.28 o 
   2   2  -4       37.30       31.89      7.32 o 
   3   2  -4       11.59       14.88      5.35 o 
   4   2  -4       45.06       47.37      5.49 o 
   5   2  -4      115.13      121.59      9.93 o 
   6   2  -4      302.51      319.77     10.79 o 
   7   2  -4      103.25      117.82     17.05 o 
   8   2  -4       49.65       46.60     10.58 o 
   9   2  -4       46.02       89.65     22.41 o 
  10   2  -4      121.84      124.09     20.77 o 
  11   2  -4      100.72       93.47     21.32 o 
  12   2  -4      436.54      444.96     36.08 o 
  13   2  -4      554.81      520.39     44.28 o 
  14   2  -4      579.38      628.63     60.13 o 
  15   2  -4       54.88       83.09     22.96 o 
  16   2  -4       41.42       44.28     21.87 o 
  17   2  -4        2.01       -6.56     20.23 o 
   1   3  -4      440.05      433.57     16.00 o 
   2   3  -4      477.75      480.32     13.70 o 
   3   3  -4      189.32      187.99     11.15 o 
   4   3  -4      117.43      103.27      8.31 o 
   5   3  -4      591.43      615.15     17.46 o 
   6   3  -4      339.33      347.16     13.16 o 
   7   3  -4     1501.47     1501.23    103.04 o 
   8   3  -4      741.94      740.99     34.19 o 
   9   3  -4       31.15       26.24     20.77 o 
  10   3  -4       72.86       76.53     16.95 o 
  11   3  -4      278.60      233.96     36.08 o 
  12   3  -4       10.90        3.83     13.12 o 
  13   3  -4       13.26       33.89     23.51 o 
  14   3  -4       69.74       70.52     31.16 o 
  15   3  -4      310.03      335.63     33.89 o 
  16   3  -4       64.47       59.58     26.78 o 
  17   3  -4      292.43      346.02     32.80 o 
   0   4  -4      258.09      252.27     16.67 o 
   1   4  -4      199.63      208.57      8.19 o 
   2   4  -4      568.35      604.08     16.94 o 
   3   4  -4      393.41      386.12     11.70 o 
   4   4  -4      471.63      447.23     18.21 o 
   5   4  -4      773.10      744.63     27.27 o 
   6   4  -4       39.51       29.19      5.44 o 
   7   4  -4       90.78       76.52     16.11 o 
   8   4  -4      283.06      321.26     18.74 o 
   9   4  -4      209.10      236.94     17.72 o 
  10   4  -4      162.96      170.55     22.96 o 
  11   4  -4      178.26      177.66     27.33 o 
  12   4  -4      122.83      176.02     24.05 o 
  13   4  -4      254.07      219.75     26.24 o 
  14   4  -4      312.36      360.78     39.90 o 
  15   4  -4       20.05       26.24     20.23 o 
  16   4  -4       11.83       38.26     19.68 o 
   1   5  -4      199.13      212.48     10.57 o 
   2   5  -4      571.67      580.89     24.77 o 
   3   5  -4        7.25        8.10     19.95 o 
   4   5  -4      167.30      178.38     10.58 o 
   5   5  -4      236.18      232.20     18.54 o 
   6   5  -4       24.59       21.05     10.35 o 
   7   5  -4      214.06      226.16     34.44 o 
   8   5  -4      104.64       93.71     14.21 o 
   9   5  -4       52.77       25.42     10.03 o 
  10   5  -4      210.92      225.31     16.94 o 
  11   5  -4      334.88      381.00     32.25 o 
  12   5  -4       19.52       -4.37     16.40 o 
  13   5  -4       60.07       74.89     26.24 o 
  14   5  -4       65.37       63.41     16.40 o 
  15   5  -4      336.84      323.61     33.34 o 
   0   6  -4       50.50       31.61     13.39 o 
   1   6  -4      508.42      509.04     20.12 o 
   2   6  -4      205.13      197.53     19.24 o 
   3   6  -4      530.69      504.83     28.28 o 
   4   6  -4      200.53      154.70     20.23 o 
   5   6  -4      630.55      653.23     46.46 o 
   6   6  -4       63.07       71.61     14.76 o 
   7   6  -4       73.92       79.49     11.21 o 
   8   6  -4      158.84      195.43     27.06 o 
   9   6  -4      163.48      184.79     17.13 o 
  10   6  -4       48.53       29.46     31.98 o 
  11   6  -4      213.59      226.31     28.42 o 
  12   6  -4        2.55       24.05     14.21 o 
  13   6  -4      768.58      762.01     53.02 o 
  14   6  -4      206.81      235.05     26.78 o 
   1   7  -4       65.77       48.92     15.85 o 
   2   7  -4      552.68      552.65     44.28 o 
   3   7  -4       94.73      121.90     20.77 o 
   4   7  -4      320.19      352.58     37.17 o 
   5   7  -4       98.78       91.83     19.13 o 
   6   7  -4     1494.90     1535.49     89.10 o 
   7   7  -4       39.94       28.97     11.48 o 
   8   7  -4      705.58      671.26     51.38 o 
   9   7  -4      138.79      132.83     24.05 o 
  10   7  -4      426.95      370.62     30.61 o 
  11   7  -4       52.83       41.00     12.03 o 
   1   8  -4      165.58      171.10     30.61 o 
   2   8  -4       40.74       12.57     21.87 o 
   3   8  -4      511.06      556.47     41.54 o 
   4   8  -4      399.54      448.24     38.81 o 
   5   8  -4      108.64      127.91     19.13 o 
   6   8  -4       54.67       44.82     15.31 o 
   7   8  -4       15.39       28.42     14.76 o 
   8   8  -4      435.18      418.17     34.44 o 
   9   8  -4      165.21      164.54     21.87 o 
  10   8  -4      138.45      135.02     18.59 o 
   2   9  -4      262.33      294.63     30.06 o 
   3   9  -4       54.40       48.10     15.31 o 
   4   9  -4      235.99      235.60     30.61 o 
   5   9  -4       63.17       60.68     14.76 o 
   6   9  -4      234.00      172.19     21.32 o 
   7   9  -4       48.27       23.51     21.87 o 
   8   9  -4      203.05      183.67     25.69 o 
   9   9  -4       56.47       55.76     12.57 o 
   3  10  -4       98.73       51.93     16.40 o 
   4  10  -4      106.20       71.06     16.40 o 
   5  10  -4      251.18      261.29     25.69 o 
   6  10  -4       99.33      103.86     18.04 o 
   7  10  -4       98.14       85.82     14.76 o 
   8  10  -4       46.61       12.03     19.13 o 
   3  11  -4       11.34        7.65     13.67 o 
   4  11  -4      127.38      108.78     20.23 o 
   5  11  -4      143.13      126.82     19.68 o 
   6  11  -4      199.64      176.56     20.23 o 
   7  11  -4      404.27      319.23     33.34 o 
   4  12  -4       63.77       75.44     20.77 o 
   5  12  -4      108.64       74.89     18.04 o 
   4  13  -4       34.32       25.69     13.67 o 
   2   0  -3     2364.93     2492.57     44.98 o 
   4   0  -3      432.58      422.50     10.61 o 
   6   0  -3     3872.52     4074.85     69.32 o 
   8   0  -3      460.21      445.10     19.42 o 
  10   0  -3      796.90      825.96     44.82 o 
  12   0  -3      377.01      367.34     30.06 o 
  14   0  -3      167.47      163.99     18.04 o 
  16   0  -3        1.25        0.55      8.20 o 
   0   1  -3      680.82      754.02     16.54 o 
   1   1  -3     1372.73     1416.88     17.94 o 
   2   1  -3       46.08       56.99      3.17 o 
   3   1  -3      284.44      282.26      7.85 o 
   4   1  -3     1597.84     1607.18     23.07 o 
   5   1  -3       47.24       49.46      2.84 o 
   6   1  -3       10.27       11.55      2.14 o 
   7   1  -3      175.60      185.53      6.53 o 
   8   1  -3      225.15      219.24      6.53 o 
   9   1  -3       97.73       90.12      7.42 o 
  10   1  -3     3255.60     3382.07     77.81 o 
  11   1  -3      177.62      178.66     15.10 o 
  12   1  -3       63.28       63.81      6.88 o 
  13   1  -3      875.64      932.85     41.27 o 
  14   1  -3      117.38      124.80     11.96 o 
  15   1  -3      323.71      345.54     18.64 o 
  16   1  -3      122.97      128.57     12.76 o 
   1   2  -3       15.69       14.33      3.44 o 
   2   2  -3     1383.93     1412.22     19.70 o 
   3   2  -3      527.71      544.13      9.53 o 
   4   2  -3     1192.07     1178.57     16.09 o 
   5   2  -3      197.17      210.85      5.77 o 
   6   2  -3      348.56      348.43      7.37 o 
   7   2  -3      543.29      552.43     12.40 o 
   8   2  -3      313.00      322.60      7.10 o 
   9   2  -3       65.63       74.60      4.70 o 
  10   2  -3     1275.19     1324.39     29.48 o 
  11   2  -3      781.14      853.19     36.36 o 
  12   2  -3      126.42      136.70      8.20 o 
  13   2  -3       57.01       45.22      6.47 o 
  14   2  -3      203.98      246.87     38.83 o 
  15   2  -3      548.38      625.99     22.63 o 
  16   2  -3      803.53      746.49     38.56 o 
  17   2  -3      256.99      267.30     27.88 o 
  18   2  -3      139.18      128.46     23.51 o 
  19   2  -3      465.50      484.32     45.92 o 
   0   3  -3      154.91      169.24      6.27 o 
   1   3  -3        1.10        0.25      2.20 o 
   2   3  -3      487.02      497.16      8.82 o 
   3   3  -3      556.78      534.60     12.12 o 
   4   3  -3        0.63        1.17      1.26 o 
   5   3  -3      587.95      565.36     12.45 o 
   6   3  -3       56.13       64.50      3.70 o 
   7   3  -3      181.95      190.61      7.95 o 
   8   3  -3       10.87       14.91      2.69 o 
   9   3  -3      977.86      996.21     24.73 o 
  10   3  -3      124.14      113.93      7.24 o 
  11   3  -3      811.03      835.47     22.86 o 
  12   3  -3       35.40       40.62      7.13 o 
  13   3  -3       53.27       42.08     25.26 o 
  14   3  -3      160.36      192.44     19.07 o 
  15   3  -3      135.91      130.70     10.70 o 
  16   3  -3       63.97       59.11     11.01 o 
  17   3  -3      240.67      233.96     24.60 o 
  18   3  -3      286.94      190.77     27.33 o 
   1   4  -3      514.65      538.50      9.06 o 
   2   4  -3      300.58      300.26      6.52 o 
   3   4  -3       50.35       49.10      2.36 o 
   4   4  -3       91.37       94.32      4.63 o 
   5   4  -3     1419.23     1414.32     23.74 o 
   6   4  -3        5.23        2.79      2.26 o 
   7   4  -3     1713.49     1715.89     27.21 o 
   8   4  -3      127.64      124.82      8.14 o 
   9   4  -3       82.34       70.19      4.95 o 
  10   4  -3      260.62      278.60     14.68 o 
  11   4  -3      209.32      213.87     10.45 o 
  12   4  -3      115.57      105.52      9.72 o 
  13   4  -3        3.86        0.94      5.71 o 
  14   4  -3       91.53       81.85     10.11 o 
  15   4  -3        7.45        8.42      8.01 o 
  16   4  -3       83.91       84.12     39.08 o 
  17   4  -3        1.29        7.65     13.12 o 
   0   5  -3     1146.97     1145.41     21.09 o 
   1   5  -3     2493.83     2592.76     38.06 o 
   2   5  -3     1037.16     1025.17     18.43 o 
   3   5  -3        5.41        2.17      1.66 o 
   4   5  -3      120.20      119.25      6.31 o 
   5   5  -3      705.56      676.82     12.53 o 
   6   5  -3       83.03       79.42      3.90 o 
   7   5  -3      623.03      630.86     15.91 o 
   8   5  -3      260.30      258.43      8.51 o 
   9   5  -3      406.50      369.25     11.65 o 
  10   5  -3      169.22      158.68      6.77 o 
  11   5  -3      267.72      264.14     12.47 o 
  12   5  -3      787.59      787.28     27.65 o 
  13   5  -3      665.74      748.95     27.48 o 
  14   5  -3      599.44      563.63     48.10 o 
  15   5  -3       69.56       72.51     14.21 o 
  16   5  -3      125.02      148.82     12.52 o 
   1   6  -3      209.14      205.90      6.22 o 
   2   6  -3      103.49      110.90      6.68 o 
   3   6  -3      402.20      378.17     13.38 o 
   4   6  -3       71.83       68.31      3.50 o 
   5   6  -3      398.34      377.31     12.30 o 
   6   6  -3      571.29      557.04     14.12 o 
   7   6  -3      454.66      421.65     17.65 o 
   8   6  -3     1702.30     1618.10     28.75 o 
   9   6  -3       13.74       11.76      3.73 o 
  10   6  -3      166.27      168.71      6.84 o 
  11   6  -3      598.01      626.49     21.23 o 
  12   6  -3      251.32      247.81     24.82 o 
  13   6  -3       24.79        9.60      7.14 o 
  14   6  -3        4.87       -0.33      7.70 o 
  15   6  -3      281.03      280.72     18.33 o 
  16   6  -3      194.71      148.14     30.61 o 
   0   7  -3      935.85      938.23     55.61 o 
   1   7  -3      703.72      698.76     15.61 o 
   2   7  -3      216.87      226.74      6.91 o 
   3   7  -3      103.49       97.41      5.44 o 
   4   7  -3      839.01      780.25     14.10 o 
   5   7  -3      152.09      148.09      5.16 o 
   6   7  -3       87.48       76.58      4.34 o 
   7   7  -3      254.28      238.62      9.69 o 
   8   7  -3      152.94      170.84      7.59 o 
   9   7  -3      136.28      151.68      9.26 o 
  10   7  -3     1061.30     1085.84     26.47 o 
  11   7  -3       45.69       46.15      9.20 o 
  12   7  -3       43.38       54.12     18.04 o 
  13   7  -3        1.81        7.65     15.31 o 
  14   7  -3        3.00        2.19     16.95 o 
  15   7  -3       39.24       14.76     24.05 o 
  16   7  -3       91.13       99.49     22.41 o 
   1   8  -3      906.58      837.43     44.72 o 
   2   8  -3     1435.38     1415.53     39.66 o 
   3   8  -3      575.89      556.61     22.51 o 
   4   8  -3       37.41       38.27      3.52 o 
   5   8  -3      166.53      175.61      6.70 o 
   6   8  -3      409.13      395.57     11.57 o 
   7   8  -3      323.52      323.47     10.33 o 
   8   8  -3      451.85      399.87     17.90 o 
   9   8  -3     1081.11     1102.51     42.51 o 
  10   8  -3      317.21      298.83     13.23 o 
  11   8  -3       56.00       42.90     10.39 o 
  12   8  -3      163.61      188.59     20.77 o 
  13   8  -3      244.06      245.98     26.24 o 
  14   8  -3       42.83       28.42     27.33 o 
  15   8  -3       39.36       41.54     14.21 o 
   0   9  -3     1393.96     1534.94     71.06 o 
   1   9  -3       20.63       24.44      6.01 o 
   2   9  -3     1399.92     1430.95     58.50 o 
   3   9  -3       65.10       55.28      7.04 o 
   4   9  -3      103.24       94.94      7.09 o 
   5   9  -3      253.54      268.00     19.06 o 
   6   9  -3       14.38       21.94      3.59 o 
   7   9  -3       80.93       64.59      6.30 o 
   8   9  -3       38.15       22.05      5.38 o 
   9   9  -3        3.57       12.96      8.98 o 
  10   9  -3       32.03       28.93      9.02 o 
  11   9  -3       93.92       79.24     10.83 o 
  12   9  -3      987.81     1046.25     76.53 o 
  13   9  -3      110.32       21.32     23.51 o 
  14   9  -3      548.08      507.82     43.18 o 
   1  10  -3      143.33      136.94     16.43 o 
   2  10  -3      501.14      490.41     23.58 o 
   3  10  -3       44.21       33.47      7.73 o 
   4  10  -3       71.31       57.73      7.54 o 
   5  10  -3      168.18      154.28      9.82 o 
   6  10  -3       66.10       66.47     14.14 o 
   7  10  -3      774.80      742.36     39.37 o 
   8  10  -3        1.31        5.76      5.10 o 
   9  10  -3      165.94      135.19     32.52 o 
  10  10  -3      172.68      172.74     21.87 o 
  11  10  -3      173.70      224.67     27.88 o 
  12  10  -3       19.11       32.25     15.31 o 
  13  10  -3        1.80        3.28     12.57 o 
  14  10  -3       19.32        7.65     22.96 o 
   0  11  -3       28.87       29.52     13.67 o 
   1  11  -3       38.53       32.71     21.05 o 
   2  11  -3      121.26      137.41     27.88 o 
   3  11  -3      376.84      394.94     21.94 o 
   4  11  -3      127.69      108.35     19.84 o 
   5  11  -3      532.25      530.09     53.84 o 
   6  11  -3       19.00       14.08      8.47 o 
   7  11  -3       49.72       29.44      9.00 o 
   8  11  -3       99.82       92.78     10.71 o 
   9  11  -3      519.65      532.42     38.26 o 
  10  11  -3      230.08      267.30     41.00 o 
  11  11  -3      214.88      234.51     27.33 o 
  12  11  -3       48.57       29.52     16.95 o 
  13  11  -3       47.75       58.49     19.68 o 
   1  12  -3      114.86      106.54     20.77 o 
   2  12  -3      192.54      158.83     15.58 o 
   3  12  -3      827.32      810.37     38.07 o 
   4  12  -3       74.21       83.72     13.39 o 
   5  12  -3      106.43      125.68     17.19 o 
   6  12  -3      338.73      309.89     24.53 o 
   7  12  -3        9.48       14.53      7.47 o 
   8  12  -3      109.68       88.39     29.79 o 
   9  12  -3       64.95       47.87     13.51 o 
  10  12  -3       97.82      101.13     32.25 o 
  11  12  -3      316.61      294.09     32.80 o 
  12  12  -3        2.61        4.37     14.76 o 
   0  13  -3       20.77       47.01     16.40 o 
   1  13  -3      392.42      420.30     28.22 o 
   2  13  -3       49.68       42.74     13.97 o 
   3  13  -3        7.51        5.83      9.18 o 
   4  13  -3      862.18      915.62     41.39 o 
   5  13  -3       71.71       50.09     14.46 o 
   6  13  -3       16.85       53.15     25.15 o 
   7  13  -3       20.49       36.59     12.84 o 
   8  13  -3      212.71      214.69     32.80 o 
   9  13  -3       84.33       62.36     14.79 o 
  10  13  -3       25.71       47.01     19.68 o 
   1  14  -3        0.69        4.48     12.85 o 
   2  14  -3       30.24        9.37      9.85 o 
   3  14  -3      327.26      359.34     23.19 o 
   4  14  -3      111.46       91.30     15.37 o 
   5  14  -3      113.10      109.20     32.25 o 
   6  14  -3      217.21      203.42     38.81 o 
   7  14  -3      164.37      186.41     18.28 o 
   8  14  -3      591.92      694.35     38.90 o 
   9  14  -3        0.69       -6.34     13.64 o 
   0  15  -3      326.46      394.67     39.90 o 
   1  15  -3      149.15      118.61     28.70 o 
   2  15  -3       27.39       12.03     16.13 o 
   3  15  -3      467.57      450.39     31.24 o 
   4  15  -3      564.66      493.35     33.59 o 
   5  15  -3       83.30       51.64     21.71 o 
   6  15  -3        3.45       43.41     17.19 o 
   0   0  -2     3564.01     3573.13     79.80 o 
   2   0  -2     3371.53     3397.34     47.05 o 
   4   0  -2     2018.97     2033.24     59.61 o 
   6   0  -2      309.17      290.78     10.20 o 
   8   0  -2     1342.34     1312.80     42.67 o 
  10   0  -2     2986.12     3071.25    170.82 o 
  12   0  -2     1997.45     1974.44     84.18 o 
  14   0  -2     1431.51     1423.98     66.69 o 
  16   0  -2      321.77      319.78     24.05 o 
  18   0  -2      501.88      518.75     42.64 o 
  20   0  -2      127.10       88.01     18.59 o 
  22   0  -2      689.49      678.92     56.30 o 
   1   1  -2     1430.47     1445.33     15.92 o 
   2   1  -2     1082.05     1084.62     12.62 o 
   3   1  -2     1178.00     1209.37     16.08 o 
   4   1  -2      374.11      428.33      9.82 o 
   5   1  -2      143.18      131.38      5.12 o 
   6   1  -2     1000.40      980.01     33.74 o 
   7   1  -2      854.32      849.97     18.78 o 
   8   1  -2      612.00      595.51     15.01 o 
   9   1  -2     1364.96     1355.24     29.00 o 
  10   1  -2      708.70      728.24     18.10 o 
  11   1  -2      126.31      117.96     20.97 o 
  12   1  -2      895.19      904.78     39.36 o 
  13   1  -2      330.48      320.04     20.77 o 
  14   1  -2      266.71      267.53     15.62 o 
  15   1  -2       18.16       17.40      6.76 o 
  16   1  -2      215.97      256.12     23.51 o 
  17   1  -2      207.99      195.36     15.48 o 
  18   1  -2       58.72       71.43     17.49 o 
  19   1  -2      315.97      287.37     37.72 o 
  20   1  -2      459.21      448.95     30.74 o 
  21   1  -2      201.59      202.64     20.29 o 
  22   1  -2       31.65       37.45     21.32 o 
   0   2  -2     2347.84     2319.01     36.22 o 
   1   2  -2     1523.66     1544.49     19.61 o 
   2   2  -2     1157.42     1136.71     12.72 o 
   3   2  -2      877.18      877.03     14.14 o 
   4   2  -2      683.19      655.64     11.07 o 
   5   2  -2      984.07     1009.57     16.11 o 
   6   2  -2     1057.73     1090.12     16.59 o 
   7   2  -2      180.75      188.02      5.14 o 
   8   2  -2      687.27      740.58     14.79 o 
   9   2  -2      858.76      841.81     16.82 o 
  10   2  -2      470.18      464.04     14.42 o 
  11   2  -2      208.67      209.94     11.05 o 
  12   2  -2      128.22      123.62     28.70 o 
  13   2  -2     1364.76     1419.74     45.45 o 
  14   2  -2     1395.48     1507.72     48.89 o 
  15   2  -2      172.34      158.08     16.67 o 
  16   2  -2       26.56       18.00     18.31 o 
  17   2  -2       54.25       47.94     21.59 o 
  18   2  -2      132.80      126.90     16.37 o 
  19   2  -2       41.37       31.51     16.67 o 
  20   2  -2       25.04       18.23     15.26 o 
  21   2  -2      184.94      204.63     29.24 o 
  22   2  -2      254.49      332.78     28.01 o 
   1   3  -2      510.69      497.42      6.70 o 
   2   3  -2     2113.45     2179.22     23.94 o 
   3   3  -2      156.59      196.59      4.68 o 
   4   3  -2      926.86      977.78     14.90 o 
   5   3  -2     3315.75     3475.12     45.54 o 
   6   3  -2     1973.53     2104.03     26.87 o 
   7   3  -2     4179.84     4211.92     55.89 o 
   8   3  -2      596.27      595.39     10.50 o 
   9   3  -2      217.74      221.48      6.44 o 
  10   3  -2      665.90      693.20     14.26 o 
  11   3  -2       60.27       54.00      5.12 o 
  12   3  -2       62.31       69.65      5.83 o 
  13   3  -2      280.61      261.79     11.78 o 
  14   3  -2      174.20      154.03      9.98 o 
  15   3  -2      382.20      412.70     21.78 o 
  16   3  -2      143.34      135.25     20.02 o 
  17   3  -2      423.41      445.90     31.53 o 
  18   3  -2      627.71      623.18     23.93 o 
  19   3  -2      615.50      689.33     36.49 o 
  20   3  -2       67.26       65.98     14.40 o 
  21   3  -2      202.75      198.15     21.84 o 
  22   3  -2       33.97       35.75     19.04 o 
   0   4  -2      273.47      268.89      9.68 o 
   1   4  -2     1153.79     1193.15     27.76 o 
   2   4  -2      496.19      521.95      8.16 o 
   3   4  -2     1324.37     1398.56     17.65 o 
   4   4  -2     2203.60     2299.04     27.37 o 
   5   4  -2     1844.90     1955.75     25.47 o 
   6   4  -2      932.45      956.34     14.94 o 
   7   4  -2      615.61      667.60     12.03 o 
   8   4  -2     1224.62     1271.51     18.91 o 
   9   4  -2     1663.90     1674.18     27.11 o 
  10   4  -2       77.74       78.58      4.98 o 
  11   4  -2      665.65      643.86     18.70 o 
  12   4  -2      418.71      378.70     12.77 o 
  13   4  -2      681.06      671.89     19.10 o 
  14   4  -2      816.84      785.36     21.76 o 
  15   4  -2        1.07        0.45      4.38 o 
  16   4  -2      553.43      586.18     25.81 o 
  17   4  -2      406.02      433.75     27.89 o 
  18   4  -2      188.96      161.48     12.93 o 
  19   4  -2      403.70      453.22     85.82 o 
  20   4  -2        1.13        5.52     15.40 o 
  21   4  -2      267.18      287.13     46.74 o 
  22   4  -2       10.96        7.65     19.68 o 
   1   5  -2      962.68      954.41     22.73 o 
   2   5  -2      802.28      829.84     17.22 o 
   3   5  -2     1041.04     1080.13     15.80 o 
   4   5  -2      415.63      400.48      7.43 o 
   5   5  -2      246.55      240.78      6.69 o 
   6   5  -2     1352.40     1444.16     20.27 o 
   7   5  -2      939.35      920.36     15.08 o 
   8   5  -2      637.22      650.94     14.36 o 
   9   5  -2       19.44       15.11      2.96 o 
  10   5  -2      270.67      275.08     16.93 o 
  11   5  -2      746.64      744.03     23.69 o 
  12   5  -2      117.57      135.07      8.38 o 
  13   5  -2      194.67      180.45     17.04 o 
  14   5  -2      299.91      278.66     12.39 o 
  15   5  -2     1521.08     1496.41     39.45 o 
  16   5  -2      304.68      288.58     16.11 o 
  17   5  -2       79.75       86.43      8.29 o 
  18   5  -2       33.08       32.88      9.85 o 
  19   5  -2      113.93      105.28     19.68 o 
  20   5  -2      120.31      124.87     18.15 o 
  21   5  -2      120.01       95.83     39.63 o 
   0   6  -2      422.76      424.89     22.97 o 
   1   6  -2     2426.67     2367.04     35.11 o 
   2   6  -2      100.14      101.81      4.26 o 
   3   6  -2     1489.02     1507.29     25.42 o 
   4   6  -2      371.47      350.30      8.59 o 
   5   6  -2     1158.24     1231.25     18.92 o 
   6   6  -2       91.80       97.33      4.76 o 
   7   6  -2      162.64      169.84      5.81 o 
   8   6  -2      338.04      327.12     10.22 o 
   9   6  -2       86.87       80.60      4.16 o 
  10   6  -2      242.14      226.09      8.94 o 
  11   6  -2      555.93      553.02     17.07 o 
  12   6  -2      169.10      163.02     20.63 o 
  13   6  -2      795.44      816.98     38.98 o 
  14   6  -2      115.03      116.94     15.93 o 
  15   6  -2      412.15      453.25     28.07 o 
  16   6  -2      222.65      215.42     19.85 o 
  17   6  -2        5.84        1.85      9.27 o 
  18   6  -2       32.04       41.41     14.32 o 
  19   6  -2      171.75      174.13     19.51 o 
  20   6  -2       13.96       25.65     16.89 o 
  21   6  -2       53.62       24.05     24.60 o 
   1   7  -2      207.74      195.75      7.45 o 
   2   7  -2      820.02      826.78     17.07 o 
   3   7  -2       94.25       97.96      6.14 o 
   4   7  -2     1054.01     1073.42     17.66 o 
   5   7  -2      122.72      123.36      5.89 o 
   6   7  -2     2463.80     2506.16     36.66 o 
   7   7  -2       86.68       89.68      4.05 o 
   8   7  -2      977.00      942.54     21.09 o 
   9   7  -2       35.55       36.57      3.78 o 
  10   7  -2      201.47      200.06     13.26 o 
  11   7  -2        9.40        1.01     10.71 o 
  12   7  -2      167.85      171.03     11.37 o 
  13   7  -2        0.68      -10.61      7.08 o 
  14   7  -2       34.41       38.51      9.91 o 
  15   7  -2      159.44      197.26     48.92 o 
  16   7  -2      611.67      617.56     95.39 o 
  17   7  -2       11.56       63.87     22.96 o 
  18   7  -2      281.23      300.64     47.01 o 
  19   7  -2        5.54        7.38     10.80 o 
  20   7  -2      449.39      415.44     44.82 o 
   0   8  -2     2388.26     2314.19     58.69 o 
   1   8  -2      125.61      114.81      5.52 o 
   2   8  -2       92.63       97.34      6.82 o 
   3   8  -2      271.44      269.08      6.44 o 
   4   8  -2      687.58      654.70     13.42 o 
   5   8  -2       55.82       62.58      4.27 o 
   6   8  -2      159.15      157.97      7.09 o 
   7   8  -2      530.31      497.65     16.54 o 
   8   8  -2      576.60      546.41     13.56 o 
   9   8  -2       85.37       62.21      4.75 o 
  10   8  -2       11.34       12.98      4.58 o 
  11   8  -2      299.29      288.24     12.84 o 
  12   8  -2      361.79      366.90     23.18 o 
  13   8  -2      286.24      327.77     19.90 o 
  14   8  -2      454.37      438.64     24.87 o 
  15   8  -2      593.71      600.41     30.14 o 
  16   8  -2       60.83       71.08     42.64 o 
  17   8  -2       33.44       58.55     31.70 o 
  18   8  -2      314.56      369.61     25.20 o 
  19   8  -2        0.79      -21.32     14.21 o 
  20   8  -2       47.91       59.58     21.87 o 
   1   9  -2      945.76      883.79     22.89 o 
   2   9  -2      546.84      545.62     22.53 o 
   3   9  -2      466.39      445.87     11.35 o 
   4   9  -2     1134.82     1107.83     23.22 o 
   5   9  -2      107.81      102.42      6.20 o 
   6   9  -2      796.66      812.64     18.97 o 
   7   9  -2      254.08      258.91      8.05 o 
   8   9  -2      211.03      209.97     14.98 o 
   9   9  -2       13.01        8.61      5.29 o 
  10   9  -2      194.30      179.19     15.18 o 
  11   9  -2      304.74      279.67     13.73 o 
  12   9  -2      398.15      358.59     30.61 o 
  13   9  -2       15.44       -6.92      9.78 o 
  14   9  -2      133.24      109.53     17.12 o 
  15   9  -2      427.58      388.11     36.62 o 
  16   9  -2      801.55      836.21     41.40 o 
  17   9  -2       64.63       71.69     20.50 o 
  18   9  -2       97.22       95.66     22.41 o 
  19   9  -2       14.13       19.68     22.96 o 
   0  10  -2     1584.26     1561.73     77.08 o 
   1  10  -2      435.43      361.92     21.32 o 
   2  10  -2      253.28      220.62     17.56 o 
   3  10  -2      995.98     1021.95     26.08 o 
   4  10  -2      113.70      126.06      5.90 o 
   5  10  -2      499.31      516.55     14.23 o 
   6  10  -2      132.02      114.48      6.21 o 
   7  10  -2       31.86       42.89     10.85 o 
   8  10  -2        1.81        5.21      3.79 o 
   9  10  -2      308.64      312.63     10.08 o 
  10  10  -2       48.28       33.64     12.81 o 
  11  10  -2       76.85       70.72     12.60 o 
  12  10  -2      483.07      448.51     27.20 o 
  13  10  -2      470.75      483.14     27.60 o 
  14  10  -2      215.78      253.09     26.24 o 
  15  10  -2       45.72       81.79     12.94 o 
  16  10  -2       20.90       39.52     17.77 o 
  17  10  -2      230.71      235.60     30.61 o 
  18  10  -2       72.51       77.08     32.25 o 
   1  11  -2     1221.17     1178.42     45.80 o 
   2  11  -2      555.13      537.46     30.06 o 
   3  11  -2      294.97      288.06     13.41 o 
   4  11  -2      170.58      142.77     17.91 o 
   5  11  -2      129.50      143.46      6.76 o 
   6  11  -2     1219.60     1171.77     27.03 o 
   7  11  -2      650.89      668.77     17.67 o 
   8  11  -2      385.63      392.97     16.62 o 
   9  11  -2       99.48       93.01     11.98 o 
  10  11  -2      271.13      247.06     31.05 o 
  11  11  -2      318.59      269.25     24.17 o 
  12  11  -2       33.49       31.21      8.06 o 
  13  11  -2       17.28       19.63     10.50 o 
  14  11  -2      109.89       97.80     14.46 o 
  15  11  -2      322.72      271.26     22.16 o 
  16  11  -2       20.27       15.85     24.60 o 
  17  11  -2       88.86      122.99     22.96 o 
   0  12  -2      139.81      117.53     15.85 o 
   1  12  -2      664.27      730.61     52.75 o 
   2  12  -2      420.71      377.07     24.43 o 
   3  12  -2       44.05       39.58      7.08 o 
   4  12  -2      288.37      278.05     12.40 o 
   5  12  -2      394.73      385.90     25.03 o 
   6  12  -2      145.33      134.79      7.48 o 
   7  12  -2      226.88      213.16     14.07 o 
   8  12  -2      150.86      157.88      9.82 o 
   9  12  -2       14.52        8.56      7.12 o 
  10  12  -2      171.58      161.77     15.69 o 
  11  12  -2      152.39      134.75     15.27 o 
  12  12  -2      184.61      228.96     18.36 o 
  13  12  -2      415.71      415.95     31.76 o 
  14  12  -2      475.65      493.06     47.56 o 
  15  12  -2       22.04      -13.67     22.41 o 
  16  12  -2       32.07        0.00     38.26 o 
   1  13  -2      162.05      175.61     35.53 o 
   2  13  -2       82.16       91.74     13.91 o 
   3  13  -2      223.09      220.63     11.81 o 
   4  13  -2        1.35       14.23     12.37 o 
   5  13  -2      644.21      621.34     25.50 o 
   6  13  -2       76.32       77.45     12.84 o 
   7  13  -2      768.90      806.07     32.02 o 
   8  13  -2       58.28       56.60     11.53 o 
   9  13  -2      152.25      167.68     16.19 o 
  10  13  -2       98.37      124.08     21.00 o 
  11  13  -2      249.60      245.69     19.90 o 
  12  13  -2       28.04       54.66     19.13 o 
  13  13  -2       93.82      112.61     22.41 o 
  14  13  -2       38.88       18.59     18.59 o 
  15  13  -2      214.25      200.07     35.53 o 
   0  14  -2      301.82      333.45     34.44 o 
   1  14  -2       68.32      112.09     18.59 o 
   2  14  -2      532.87      510.32     29.48 o 
   3  14  -2      162.75      158.23     14.18 o 
   4  14  -2      196.94      209.54     16.04 o 
   5  14  -2      137.63      140.87     29.60 o 
   6  14  -2      188.60      182.68     18.53 o 
   7  14  -2       31.53       37.54     12.41 o 
   8  14  -2      127.36      104.48     13.01 o 
   9  14  -2      238.05      264.39     21.67 o 
  10  14  -2      202.55      220.24     27.60 o 
  11  14  -2      213.11      189.13     27.88 o 
  12  14  -2       71.11      107.69     23.51 o 
  13  14  -2       47.70       55.76     20.23 o 
   1  15  -2       23.74       19.06     16.95 o 
   2  15  -2      312.34      295.65     22.41 o 
   3  15  -2      144.59      156.39     15.53 o 
   4  15  -2       41.75       52.40     12.35 o 
   5  15  -2      155.75      182.90     18.28 o 
   6  15  -2      214.90      229.22     23.77 o 
   7  15  -2      167.82      202.67     22.64 o 
   8  15  -2       41.18       54.26     16.93 o 
   9  15  -2       78.63       86.81     15.95 o 
  10  15  -2      142.38      139.48     16.99 o 
  11  15  -2       20.71       21.87     18.59 o 
   0  16  -2      497.19      514.38     47.01 o 
   1  16  -2      194.76      249.28     23.88 o 
   2  16  -2      112.88       60.09     30.88 o 
   3  16  -2       13.89      -18.35     13.24 o 
   4  16  -2       52.43       40.50     14.76 o 
   5  16  -2       11.99       51.38     16.23 o 
   6  16  -2        4.81        9.08     17.09 o 
   7  16  -2        9.58      -27.18     18.12 o 
   8  16  -2      108.47       81.69     59.04 o 
   1  17  -2      108.17      103.55     19.43 o 
   2  17  -2      123.94      115.90     37.99 o 
   3  17  -2      133.81      128.37     19.40 o 
   2   0  -1     1081.28     1083.39     20.44 o 
   4   0  -1     2023.29     2044.13     53.96 o 
   6   0  -1     4041.00     3987.73     99.32 o 
   8   0  -1      133.50      115.47      7.86 o 
  10   0  -1      934.92      948.75     30.73 o 
  12   0  -1      284.60      253.64     15.57 o 
  14   0  -1       81.00       97.85     15.31 o 
  16   0  -1     1993.85     1967.33     86.37 o 
  18   0  -1      190.01      218.65     21.87 o 
  20   0  -1      607.37      676.18     50.84 o 
  22   0  -1       72.97       78.72     30.06 o 
  24   0  -1      476.47      477.21     46.46 o 
   0   1  -1     4331.68     4063.01     78.89 o 
   1   1  -1      336.15      303.70      7.42 o 
   2   1  -1     8168.44     7965.02     84.07 o 
   3   1  -1    11047.44    10903.01    135.79 o 
   4   1  -1     6665.21     6596.17     99.70 o 
   5   1  -1     1542.42     1567.44     28.90 o 
   6   1  -1      807.80      808.70     17.77 o 
   7   1  -1     1269.50     1312.75     27.76 o 
   8   1  -1      636.37      639.29     16.53 o 
   9   1  -1     1567.47     1596.28     32.92 o 
  10   1  -1      789.11      802.33     19.98 o 
  11   1  -1      207.30      204.41      9.33 o 
  12   1  -1     1443.48     1497.39     71.88 o 
  13   1  -1      334.57      305.04     25.80 o 
  14   1  -1     1572.89     1625.90     50.39 o 
  15   1  -1      843.90      834.72     32.65 o 
  16   1  -1        4.13       20.88      8.79 o 
  17   1  -1       83.27       96.86     19.68 o 
  18   1  -1      287.14      303.35     19.90 o 
  19   1  -1       18.13       15.31     10.21 o 
  20   1  -1       18.35       20.86     12.57 o 
  21   1  -1       32.88       28.76     33.62 o 
  22   1  -1      192.34      182.03     22.46 o 
  23   1  -1      315.54      337.82     27.03 o 
   1   2  -1     1834.41     1805.57     20.54 o 
   2   2  -1      280.33      302.26      5.23 o 
   3   2  -1     5255.05     5108.58     55.75 o 
   4   2  -1     5961.48     5963.50     68.50 o 
   5   2  -1     1810.16     1813.18     31.40 o 
   6   2  -1     3234.80     3167.74     57.49 o 
   7   2  -1      636.44      575.92     17.67 o 
   8   2  -1     3211.02     3289.88     58.88 o 
   9   2  -1       37.52       45.38      5.28 o 
  10   2  -1       49.23       50.84      4.97 o 
  11   2  -1      636.46      637.44     25.72 o 
  12   2  -1      506.02      493.26     30.46 o 
  13   2  -1       58.21       72.26     16.40 o 
  14   2  -1      118.97      115.89     11.78 o 
  15   2  -1      311.86      357.87     22.33 o 
  16   2  -1      714.48      745.10     31.80 o 
  17   2  -1       27.98       32.86     15.31 o 
  18   2  -1      722.37      766.35     35.17 o 
  19   2  -1      232.46      259.28     22.10 o 
  20   2  -1      671.75      695.84     34.59 o 
  21   2  -1       58.36       68.67     22.14 o 
  22   2  -1      193.69      164.29     22.69 o 
  23   2  -1      124.01      111.27     22.41 o 
   0   3  -1     1812.10     1780.88     33.97 o 
   1   3  -1     9174.16     9191.56    113.76 o 
   2   3  -1      518.83      518.44      8.49 o 
   3   3  -1     1547.60     1530.26     19.40 o 
   4   3  -1     6050.77     6014.55     69.63 o 
   5   3  -1     1181.56     1224.00     16.07 o 
   6   3  -1      205.70      231.59      5.17 o 
   7   3  -1      657.38      759.72     13.39 o 
   8   3  -1     1288.34     1300.97     22.12 o 
   9   3  -1     1557.03     1574.00     35.83 o 
  10   3  -1       53.31       63.03      6.01 o 
  11   3  -1      923.48      931.34     22.72 o 
  12   3  -1      400.30      412.18     14.26 o 
  13   3  -1     2337.12     2250.07     65.59 o 
  14   3  -1       12.14       12.46     17.22 o 
  15   3  -1      451.52      520.39     33.89 o 
  16   3  -1      272.08      233.27     18.81 o 
  17   3  -1      418.13      401.68     23.49 o 
  18   3  -1      178.84      138.88     16.88 o 
  19   3  -1       63.36       82.99     13.77 o 
  20   3  -1        1.34       -2.62      9.42 o 
  21   3  -1      110.32       89.62     13.33 o 
  22   3  -1       36.23       15.87     26.78 o 
  23   3  -1      307.69      300.31     24.91 o 
   1   4  -1      711.54      708.25     12.91 o 
   2   4  -1      410.25      429.71     11.57 o 
   3   4  -1     4464.45     4423.58     54.01 o 
   4   4  -1     1112.87     1218.51     18.57 o 
   5   4  -1     4122.61     4208.62     51.40 o 
   6   4  -1       78.35       80.70      2.82 o 
   7   4  -1      929.66      939.76     14.32 o 
   8   4  -1      440.05      416.87      8.56 o 
   9   4  -1      127.48      112.42      4.38 o 
  10   4  -1      236.69      235.03      7.13 o 
  11   4  -1     1461.31     1445.30     26.31 o 
  12   4  -1       96.70       89.53      9.56 o 
  13   4  -1      105.69      112.39      6.70 o 
  14   4  -1      250.85      260.41     11.00 o 
  15   4  -1      498.90      506.89     18.25 o 
  16   4  -1      502.52      505.96     18.36 o 
  17   4  -1     1115.92     1106.57     36.68 o 
  18   4  -1       81.12       85.59     14.36 o 
  19   4  -1       73.51       81.21     13.67 o 
  20   4  -1      252.67      268.22     21.94 o 
  21   4  -1      142.63       95.80     70.79 o 
  22   4  -1       40.27       24.97     14.49 o 
  23   4  -1      133.14      162.74     22.16 o 
   0   5  -1     1300.82     1301.18     36.03 o 
   1   5  -1     1910.33     1883.37     30.43 o 
   2   5  -1     2019.50     2094.29     29.19 o 
   3   5  -1       85.32       79.26      3.50 o 
   4   5  -1     1831.37     1830.10     26.30 o 
   5   5  -1     3891.03     4054.09     54.18 o 
   6   5  -1      333.60      394.96      7.42 o 
   7   5  -1       81.21      103.40      3.80 o 
   8   5  -1      464.50      441.20     10.01 o 
   9   5  -1     1373.07     1401.71     26.73 o 
  10   5  -1      462.58      457.82     11.08 o 
  11   5  -1     1098.89     1113.77     19.74 o 
  12   5  -1       86.37       84.23      8.68 o 
  13   5  -1      735.87      732.18     39.87 o 
  14   5  -1     1163.00     1219.04     36.35 o 
  15   5  -1      672.21      678.72     25.85 o 
  16   5  -1      384.89      393.90     23.40 o 
  17   5  -1      852.33      876.39     34.43 o 
  18   5  -1       57.02       38.37     12.08 o 
  19   5  -1       39.17       32.68     11.13 o 
  20   5  -1       23.79       44.29     11.40 o 
  21   5  -1      235.59      243.39     21.99 o 
  22   5  -1      188.52      193.00     21.05 o 
  23   5  -1      380.91      367.59     30.89 o 
   1   6  -1      500.76      537.62      9.98 o 
   2   6  -1     1764.60     1703.65     32.70 o 
   3   6  -1      351.47      335.31      6.73 o 
   4   6  -1     1442.50     1510.63     24.54 o 
   5   6  -1     1601.97     1619.81     26.26 o 
   6   6  -1      559.24      560.07     11.24 o 
   7   6  -1     1741.86     1696.90     25.67 o 
   8   6  -1      303.85      308.56      8.56 o 
   9   6  -1      800.24      818.08     18.47 o 
  10   6  -1      491.17      471.71     11.57 o 
  11   6  -1      725.30      725.05     33.03 o 
  12   6  -1      878.43      857.76     24.11 o 
  13   6  -1      244.94      249.21     10.36 o 
  14   6  -1      229.90      222.11     21.22 o 
  15   6  -1       25.32       20.27      5.66 o 
  16   6  -1      764.99      823.31     52.48 o 
  17   6  -1      217.32      240.37     24.33 o 
  18   6  -1       58.77       53.11     18.59 o 
  19   6  -1      841.90      849.56     37.20 o 
  20   6  -1      255.74      277.17     81.99 o 
  21   6  -1      138.74      192.96     31.70 o 
  22   6  -1       19.32       41.28     17.90 o 
   0   7  -1     3240.66     3253.93     72.76 o 
   1   7  -1        5.11        6.18      2.57 o 
   2   7  -1      736.75      686.45     12.03 o 
   3   7  -1      229.23      230.86      6.40 o 
   4   7  -1      825.77      834.30     13.63 o 
   5   7  -1      492.86      506.05     13.83 o 
   6   7  -1      356.81      384.08      9.23 o 
   7   7  -1      133.84      131.36      5.15 o 
   8   7  -1      549.69      525.20     12.45 o 
   9   7  -1       69.97       70.35      4.28 o 
  10   7  -1       47.40       44.69     11.18 o 
  11   7  -1       48.58       53.57      7.86 o 
  12   7  -1     1652.68     1708.47     44.55 o 
  13   7  -1      333.15      308.67     18.90 o 
  14   7  -1      177.56      169.56     17.16 o 
  15   7  -1      313.86      353.44     22.98 o 
  16   7  -1       61.32       35.50     13.94 o 
  17   7  -1       41.00       50.31     13.67 o 
  18   7  -1      558.15      609.00     33.05 o 
  19   7  -1      105.51      115.30     29.79 o 
  20   7  -1      121.92       95.93     15.26 o 
  21   7  -1       52.05       34.80     17.22 o 
  22   7  -1       19.91       16.33     29.79 o 
   1   8  -1       31.17       25.00      4.02 o 
   2   8  -1     2419.75     2435.46     36.38 o 
   3   8  -1     1167.62     1144.80     19.81 o 
   4   8  -1      104.72      108.41      4.87 o 
   5   8  -1      325.55      334.89     13.46 o 
   6   8  -1      704.92      696.69     15.86 o 
   7   8  -1     1179.57     1144.38     21.54 o 
   8   8  -1       94.95       95.03      6.68 o 
   9   8  -1     1462.19     1438.30     32.27 o 
  10   8  -1      250.92      241.64     16.22 o 
  11   8  -1      116.08      111.23     36.62 o 
  12   8  -1      721.64      804.19     32.19 o 
  13   8  -1      140.15      174.71     28.15 o 
  14   8  -1      257.29      288.10     17.77 o 
  15   8  -1       91.53       91.92     12.35 o 
  16   8  -1      273.67      294.84     21.22 o 
  17   8  -1       93.17      105.37     14.21 o 
  18   8  -1       40.31       32.59     13.94 o 
  19   8  -1      327.22      367.67     29.81 o 
  20   8  -1      271.99      264.79     44.55 o 
  21   8  -1      418.69      410.04     30.33 o 
   0   9  -1     2492.82     2567.31     60.40 o 
   1   9  -1      537.29      553.38     13.55 o 
   2   9  -1      894.95      889.21     16.74 o 
   3   9  -1       75.48       83.70      5.52 o 
   4   9  -1      838.82      803.39     15.88 o 
   5   9  -1      118.13      121.37      7.62 o 
   6   9  -1      178.21      175.30      8.86 o 
   7   9  -1      313.39      315.24     12.59 o 
   8   9  -1      277.67      270.49     11.59 o 
   9   9  -1      181.92      169.82     12.47 o 
  10   9  -1     2864.41     2907.24    132.28 o 
  11   9  -1       42.18       48.26     10.10 o 
  12   9  -1      573.79      576.02     29.49 o 
  13   9  -1       22.81       24.63      9.46 o 
  14   9  -1      331.35      349.30     42.91 o 
  15   9  -1        3.11        7.76      9.25 o 
  16   9  -1      201.17      168.19     17.17 o 
  17   9  -1      175.02      216.72     21.45 o 
  18   9  -1      493.37      533.47     30.91 o 
  19   9  -1        2.13       -4.45     11.52 o 
  20   9  -1      189.27      145.93     18.72 o 
   1  10  -1      690.09      689.08     23.12 o 
   2  10  -1      231.32      269.08     16.77 o 
   3  10  -1      922.67      930.78     20.62 o 
   4  10  -1       21.12       12.78      5.17 o 
   5  10  -1       47.93       53.94      4.44 o 
   6  10  -1      599.05      551.24     13.58 o 
   7  10  -1       64.18       59.07      3.80 o 
   8  10  -1      533.36      526.39     17.66 o 
   9  10  -1      211.25      219.58      9.75 o 
  10  10  -1      202.13      180.81     19.28 o 
  11  10  -1     1431.89     1382.41     44.15 o 
  12  10  -1      144.45      172.75     15.65 o 
  13  10  -1        3.87       -3.19     14.21 o 
  14  10  -1       12.02       39.91     13.39 o 
  15  10  -1      386.45      384.46     26.21 o 
  16  10  -1      246.56      218.63     40.72 o 
  17  10  -1      167.43      195.10     24.33 o 
  18  10  -1      165.72      156.27     23.07 o 
  19  10  -1       73.55       81.43     17.20 o 
   0  11  -1      274.97      237.24     15.95 o 
   1  11  -1      781.17      754.23     25.92 o 
   2  11  -1       95.43       97.54      8.00 o 
   3  11  -1      227.61      238.26     10.83 o 
   4  11  -1     1075.63     1075.07     37.79 o 
   5  11  -1       54.80       51.72      7.02 o 
   6  11  -1       95.34      121.08      7.41 o 
   7  11  -1       65.15       58.79      8.12 o 
   8  11  -1      365.34      358.91     15.08 o 
   9  11  -1      552.62      565.12     22.96 o 
  10  11  -1       30.96       18.62      6.63 o 
  11  11  -1      276.11      238.99     14.28 o 
  12  11  -1      173.44      181.01     13.42 o 
  13  11  -1      211.22      223.46     19.43 o 
  14  11  -1       88.05       87.65     13.33 o 
  15  11  -1      196.56      199.55     38.39 o 
  16  11  -1      127.19      114.50     25.69 o 
  17  11  -1      239.41      239.88     22.95 o 
  18  11  -1       43.97       59.06     14.63 o 
  19  11  -1       60.53       52.64     18.04 o 
   1  12  -1      165.55      178.86     17.72 o 
   2  12  -1      435.00      444.74     22.96 o 
   3  12  -1     1090.67     1024.49     40.16 o 
   4  12  -1      911.13      864.77     26.53 o 
   5  12  -1     1815.18     1809.06     38.28 o 
   6  12  -1      147.04      152.62     12.15 o 
   7  12  -1     1295.31     1234.94     37.31 o 
   8  12  -1      643.75      629.25     28.25 o 
   9  12  -1       81.04       86.69     10.20 o 
  10  12  -1      177.73      197.12     10.54 o 
  11  12  -1      284.44      286.22     17.19 o 
  12  12  -1        9.37       17.21     12.18 o 
  13  12  -1       36.65       29.77      9.94 o 
  14  12  -1      133.40      101.73     14.80 o 
  15  12  -1      236.49      210.88     17.94 o 
  16  12  -1      291.92      288.74     30.25 o 
  17  12  -1      169.04      185.34     28.74 o 
   0  13  -1      176.98      167.27     21.32 o 
   1  13  -1      132.91      134.13     16.54 o 
   2  13  -1      280.05      282.13     21.04 o 
   3  13  -1      164.69      165.39     27.33 o 
   4  13  -1       33.07       32.79     10.26 o 
   5  13  -1      102.58      114.05      6.89 o 
   6  13  -1       25.86       25.97      5.90 o 
   7  13  -1       62.40       33.75      8.34 o 
   8  13  -1       63.18       81.22     11.77 o 
   9  13  -1      504.07      507.01     20.46 o 
  10  13  -1       55.96       80.93      9.10 o 
  11  13  -1      140.96      144.48     13.71 o 
  12  13  -1       29.45       39.23      8.91 o 
  13  13  -1      116.74      136.45     17.70 o 
  14  13  -1      330.13      312.62     40.19 o 
  15  13  -1       23.16        0.39      8.85 o 
  16  13  -1       43.55       33.72     19.62 o 
   1  14  -1       42.30       17.80     15.57 o 
   2  14  -1      292.58      259.05     20.78 o 
   3  14  -1      307.75      310.87     23.22 o 
   4  14  -1      212.80      233.30     15.62 o 
   5  14  -1       77.02       83.04      8.56 o 
   6  14  -1      278.67      292.81     27.09 o 
   7  14  -1      218.79      228.03     20.59 o 
   8  14  -1       20.50       14.65      9.78 o 
   9  14  -1       42.44       58.45      8.55 o 
  10  14  -1      477.66      510.84     21.57 o 
  11  14  -1      139.51      140.56     13.82 o 
  12  14  -1       76.43       85.61     13.52 o 
  13  14  -1        6.88        5.38      9.34 o 
  14  14  -1      115.01      124.04     13.23 o 
  15  14  -1       13.02       17.42     10.16 o 
   0  15  -1      389.67      422.00     39.90 o 
   1  15  -1      770.26      806.63     65.60 o 
   2  15  -1       23.46       51.95     17.22 o 
   3  15  -1      314.41      303.28     23.95 o 
   4  15  -1      155.54      143.45     14.74 o 
   5  15  -1       43.84       21.27     12.35 o 
   6  15  -1        5.86        5.44     11.73 o 
   7  15  -1       12.57        7.11     10.81 o 
   8  15  -1       52.65       45.58     23.53 o 
   9  15  -1      246.01      270.00     18.71 o 
  10  15  -1      310.36      310.88     19.62 o 
  11  15  -1      588.35      589.97     29.89 o 
  12  15  -1       28.40       39.45     31.43 o 
  13  15  -1      335.75      379.28     28.95 o 
   1  16  -1       34.91       23.04     15.86 o 
   2  16  -1      210.24      200.08     20.86 o 
   3  16  -1       38.38       55.10     12.78 o 
   4  16  -1      156.80      152.19     23.50 o 
   5  16  -1       46.95       55.99     22.60 o 
   6  16  -1      993.05     1039.72     44.13 o 
   7  16  -1       22.63       28.23     15.19 o 
   8  16  -1      287.96      268.82     21.81 o 
   9  16  -1      200.65      165.61     17.91 o 
  10  16  -1       77.22       65.61     16.03 o 
  11  16  -1       40.21       22.83     13.56 o 
   0  17  -1       50.41      148.14     37.72 o 
   1  17  -1      265.31      281.01     80.08 o 
   2  17  -1       11.28      -14.54     15.27 o 
   3  17  -1       50.85       30.28     14.94 o 
   4  17  -1       92.99      131.37     18.45 o 
   5  17  -1        0.69       -5.67     11.69 o 
   6  17  -1        9.72       29.69     12.46 o 
   7  17  -1       91.98       79.97     16.19 o 
   8  17  -1       29.74       17.34     18.59 o 
   1  18  -1        6.56        7.81     13.51 o 
   4   0   0      616.71      627.39     20.39 o 
   6   0   0      422.58      417.49     15.26 o 
   8   0   0     5873.17     6187.28    357.50 o 
  10   0   0      630.36      600.93     21.39 o 
  12   0   0     7630.79     7940.79    238.06 o 
  14   0   0     1475.26     1491.66     51.99 o 
  16   0   0       66.77       72.16     14.76 o 
  18   0   0      163.49      144.86     21.32 o 
  20   0   0      799.54      794.26     53.02 o 
  22   0   0       23.56      -14.21     16.95 o 
  24   0   0       91.85       88.55     31.16 o 
   3   1   0       89.48      127.73      4.33 o 
   4   1   0     3742.73     3699.67     66.33 o 
   5   1   0      828.46      829.96     17.55 o 
   6   1   0     2279.80     2152.74     40.60 o 
   7   1   0     3112.93     3071.02     55.95 o 
   8   1   0      301.91      360.55     10.89 o 
   9   1   0      634.83      592.81     15.31 o 
  10   1   0       86.52      171.76      7.67 o 
  11   1   0       22.82       26.60      7.42 o 
  12   1   0      635.93      694.01     18.79 o 
  13   1   0      130.12      116.78     16.67 o 
  14   1   0      226.52      235.40     19.96 o 
  15   1   0        3.99        2.25      6.54 o 
  16   1   0      400.65      371.42     41.27 o 
  17   1   0        0.31       16.97      8.09 o 
  18   1   0       21.18       32.56     31.98 o 
  19   1   0      875.91      839.30     54.66 o 
  20   1   0      510.83      539.78     30.73 o 
  21   1   0      670.43      651.26     36.18 o 
  22   1   0       15.92       21.41     13.00 o 
  23   1   0        7.77       19.21     16.73 o 
  24   1   0       36.98       23.10     40.18 o 
   1   2   0       64.94       18.87      2.41 o 
   2   2   0      825.91      903.15     16.41 o 
   3   2   0      182.11      171.90      4.44 o 
   4   2   0      188.43      230.65      8.31 o 
   5   2   0      103.73      120.45      7.71 o 
   6   2   0     1129.96     1086.75     22.04 o 
   7   2   0      486.98      494.57     17.04 o 
   8   2   0     3209.23     3317.00     59.34 o 
   9   2   0     1316.58     1351.68     37.32 o 
  10   2   0     2574.34     2692.82     51.67 o 
  11   2   0      948.62      982.65     24.34 o 
  12   2   0       44.59       56.52      6.61 o 
  13   2   0      491.89      520.24     18.34 o 
  14   2   0       18.88       10.48      6.00 o 
  15   2   0       10.47        6.57      7.14 o 
  16   2   0      441.27      450.41     23.04 o 
  17   2   0      923.62      881.51     37.87 o 
  18   2   0      300.96      288.25     21.16 o 
  19   2   0       26.02       34.68     11.42 o 
  20   2   0       57.03       57.92     15.45 o 
  21   2   0        9.63        2.84     28.42 o 
  22   2   0      208.82      232.99     24.36 o 
  23   2   0       85.02       67.40     29.52 o 
  24   2   0       54.75      101.89     17.99 o 
   1   3   0     1468.12     1512.41     23.34 o 
   2   3   0      628.97      614.99     15.19 o 
   3   3   0     8100.02     7942.33    119.42 o 
   4   3   0     3389.40     3335.00     44.43 o 
   5   3   0     2472.86     2549.17     42.42 o 
   6   3   0     1823.64     1849.29     32.24 o 
   7   3   0       41.37       39.60      6.15 o 
   8   3   0     2665.93     2683.44     43.92 o 
   9   3   0     1065.59     1066.32     21.62 o 
  10   3   0      207.95      226.45      9.43 o 
  11   3   0     1527.29     1502.54     42.45 o 
  12   3   0      174.58      141.84      8.95 o 
  13   3   0       38.18       27.27      6.02 o 
  14   3   0       40.74       44.21     13.90 o 
  15   3   0     1840.50     1846.22     61.26 o 
  16   3   0        6.80      -10.59     14.21 o 
  17   3   0     1062.25     1135.00     78.44 o 
  18   3   0      651.53      653.96     37.25 o 
  19   3   0       14.61       43.38     13.99 o 
  20   3   0      993.60     1010.98     61.77 o 
  21   3   0       76.73       20.37     15.27 o 
  22   3   0        5.33       23.77     17.29 o 
  23   3   0      380.31      377.84     32.40 o 
  24   3   0       85.90       88.20     17.57 o 
   0   4   0      164.32      155.10      7.73 o 
   1   4   0    12757.77    12501.15    154.06 o 
   2   4   0     4590.20     4454.74     68.24 o 
   3   4   0      557.62      536.69     10.54 o 
   4   4   0     2505.53     2549.31     42.55 o 
   5   4   0      849.21      799.15     12.71 o 
   6   4   0       60.86       63.86      4.45 o 
   7   4   0      463.18      475.19     12.09 o 
   8   4   0      569.66      561.37     13.61 o 
   9   4   0     1270.15     1322.21     25.39 o 
  10   4   0       21.74       17.12      4.80 o 
  11   4   0      714.05      651.78     16.81 o 
  12   4   0       21.18       19.38      4.20 o 
  13   4   0      806.27      738.90     24.78 o 
  14   4   0      556.35      517.03     30.39 o 
  15   4   0      574.33      593.15     45.92 o 
  16   4   0      398.92      378.63     40.37 o 
  17   4   0      327.07      284.83     33.63 o 
  18   4   0       24.29       15.95     10.10 o 
  19   4   0      434.68      488.42     39.63 o 
  20   4   0      182.74      199.81     21.22 o 
  21   4   0        2.24      -18.00     12.00 o 
  22   4   0       31.61       34.37     13.95 o 
  23   4   0       12.19        0.13     24.33 o 
   1   5   0     1512.91     1463.71     21.05 o 
   2   5   0      152.66      169.08      5.54 o 
   3   5   0      411.92      372.67      9.46 o 
   4   5   0       32.50       21.16      6.56 o 
   5   5   0     4229.67     4135.67     65.84 o 
   6   5   0      710.91      698.28     13.12 o 
   7   5   0     1769.40     1695.67     29.82 o 
   8   5   0      410.76      398.70     11.51 o 
   9   5   0       84.41       77.33      6.60 o 
  10   5   0      271.55      273.93      9.61 o 
  11   5   0      301.53      273.65      8.11 o 
  12   5   0       85.90       84.30      6.76 o 
  13   5   0        3.46        3.93      6.80 o 
  14   5   0        3.21        6.27      8.67 o 
  15   5   0      181.06      181.54     15.54 o 
  16   5   0       10.97        5.03     17.22 o 
  17   5   0      639.00      659.21     58.49 o 
  18   5   0      115.37      112.50     14.63 o 
  19   5   0        0.54        6.69     12.57 o 
  20   5   0      541.41      567.08     33.45 o 
  21   5   0      362.55      409.79     29.86 o 
  22   5   0       92.34      121.40     22.70 o 
  23   5   0        6.31        7.09     14.63 o 
   0   6   0       15.33       32.18      3.89 o 
   1   6   0      670.14      694.23     12.27 o 
   2   6   0       35.78       43.82      4.25 o 
   3   6   0     1139.73      994.14     19.40 o 
   4   6   0       45.04       40.78      3.91 o 
   5   6   0     1734.10     1707.96     28.04 o 
   6   6   0     1127.88     1113.96     23.08 o 
   7   6   0      204.12      199.94      9.23 o 
   8   6   0      868.29      958.08     31.12 o 
   9   6   0     5732.94     5931.95     99.45 o 
  10   6   0        9.45       13.98      5.60 o 
  11   6   0     2099.71     2092.93     40.98 o 
  12   6   0       58.47       50.99     11.69 o 
  13   6   0      421.08      410.23     13.49 o 
  14   6   0     1160.07     1147.33     50.39 o 
  15   6   0       12.86       12.18     12.15 o 
  16   6   0      353.52      344.77     13.85 o 
  17   6   0     1136.49     1199.24     44.98 o 
  18   6   0      193.02      217.47     22.14 o 
  19   6   0      298.18      303.09     23.00 o 
  20   6   0      198.00      188.34     17.58 o 
  21   6   0      632.38      631.62     38.91 o 
  22   6   0       12.26       39.90     14.58 o 
  23   6   0      350.70      303.93     34.44 o 
   1   7   0     1441.08     1551.53     23.43 o 
   2   7   0     4132.03     4379.13     58.27 o 
   3   7   0       30.38       48.62      6.48 o 
   4   7   0     1525.12     1477.38     24.83 o 
   5   7   0       41.40       54.93      3.38 o 
   6   7   0      709.79      703.46     20.33 o 
   7   7   0        8.80       15.22      3.82 o 
   8   7   0      140.45      134.58      7.04 o 
   9   7   0      400.23      397.91     13.73 o 
  10   7   0      943.84      870.63     23.30 o 
  11   7   0       13.89       16.77      6.16 o 
  12   7   0     2508.72     2484.26     69.79 o 
  13   7   0       43.37       42.60     11.58 o 
  14   7   0      980.20     1012.97     39.99 o 
  15   7   0       10.57       15.48     11.96 o 
  16   7   0     1181.94     1189.90     59.04 o 
  17   7   0       84.53       71.56     13.91 o 
  18   7   0     1038.61      996.98     42.51 o 
  19   7   0       55.07       69.03     16.66 o 
  20   7   0      262.90      280.11     25.97 o 
  21   7   0        0.26       16.44     15.31 o 
  22   7   0      182.16      212.16     21.41 o 
   0   8   0       70.52       52.86     10.78 o 
   1   8   0       93.46       76.98      4.08 o 
   2   8   0       91.86      100.58      5.96 o 
   3   8   0     3739.26     3882.17     58.58 o 
   4   8   0      205.88      178.07      7.72 o 
   5   8   0      188.98      172.92      5.41 o 
   6   8   0      136.37      147.21      7.97 o 
   7   8   0      195.76      180.28      7.10 o 
   8   8   0     2016.27     2087.91     33.43 o 
   9   8   0      121.06      113.28     12.48 o 
  10   8   0       33.83       32.74     14.21 o 
  11   8   0      505.66      478.73     23.19 o 
  12   8   0      409.98      447.94     22.59 o 
  13   8   0      559.27      560.99     27.70 o 
  14   8   0      172.13      167.28     32.80 o 
  15   8   0      364.70      340.83     22.22 o 
  16   8   0       81.56      102.79     14.31 o 
  17   8   0        3.57       -6.79     10.50 o 
  18   8   0      140.68      122.60     37.99 o 
  19   8   0       90.77      107.79     23.51 o 
  20   8   0        9.12       34.91     20.50 o 
  21   8   0       20.58        1.72     14.90 o 
   1   9   0       47.01       79.14      4.46 o 
   2   9   0      873.65      875.88     16.13 o 
   3   9   0      149.80      139.94      5.95 o 
   4   9   0      374.11      351.64      9.76 o 
   5   9   0     1270.62     1264.13     20.73 o 
   6   9   0     3547.27     3483.71     56.37 o 
   7   9   0      291.53      293.46      9.03 o 
   8   9   0     2092.03     2004.99     37.03 o 
   9   9   0      221.71      215.33     11.05 o 
  10   9   0       61.96       83.71     21.88 o 
  11   9   0        3.14       -4.72      6.25 o 
  12   9   0      823.65      832.85     28.87 o 
  13   9   0      174.31      124.18     34.71 o 
  14   9   0      156.34      151.75     55.48 o 
  15   9   0       34.57       25.97     10.03 o 
  16   9   0       31.47       39.87     22.41 o 
  17   9   0       64.72       59.74     12.35 o 
  18   9   0      188.61      186.31     54.66 o 
  19   9   0        0.08        6.03     12.64 o 
  20   9   0      824.45      877.35     87.46 o 
  21   9   0      293.97      342.19     29.80 o 
   0  10   0      194.82      176.77     11.55 o 
   1  10   0     1222.04     1200.04     23.67 o 
   2  10   0      358.95      365.51      9.98 o 
   3  10   0       93.90       89.11      5.60 o 
   4  10   0      518.18      490.40     12.63 o 
   5  10   0      142.59      148.46      7.54 o 
   6  10   0        0.74       -4.37      5.90 o 
   7  10   0       83.85       73.15      8.08 o 
   8  10   0     1153.36     1156.78     43.39 o 
   9  10   0      188.23      193.35      7.02 o 
  10  10   0      256.49      252.72     23.79 o 
  11  10   0     1105.71     1093.74     36.99 o 
  12  10   0      234.94      220.88     15.34 o 
  13  10   0     1295.67     1387.43     45.86 o 
  14  10   0       81.64       85.00     10.36 o 
  15  10   0      663.17      700.66     28.81 o 
  16  10   0      221.70      243.23     16.10 o 
  17  10   0       85.47      101.12     19.13 o 
  18  10   0       44.00       71.51     16.14 o 
  19  10   0        3.56       18.52     13.90 o 
  20  10   0        0.02       43.63     19.41 o 
   1  11   0      248.53      250.83     12.70 o 
   2  11   0      435.74      434.60     20.75 o 
   3  11   0      525.09      527.67     15.62 o 
   4  11   0      504.16      529.92     16.74 o 
   5  11   0        1.10        0.94      2.96 o 
   6  11   0      258.04      280.92      7.97 o 
   7  11   0      368.44      345.74     12.12 o 
   8  11   0      395.29      365.53     15.16 o 
   9  11   0        0.45       -2.73      4.48 o 
  10  11   0      224.94      229.96     12.86 o 
  11  11   0      523.82      567.47     22.95 o 
  12  11   0        1.73       -5.10      8.85 o 
  13  11   0      139.66      146.25     13.04 o 
  14  11   0        1.84        7.80      7.09 o 
  15  11   0      364.07      368.82     22.38 o 
  16  11   0      184.81      223.47     37.47 o 
  17  11   0       75.53       38.94      9.65 o 
  18  11   0      283.41      306.42     28.70 o 
  19  11   0       19.19        7.58     17.63 o 
   0  12   0      332.57      320.29     17.33 o 
   1  12   0       39.10       45.69      7.50 o 
   2  12   0      669.71      634.73     22.74 o 
   3  12   0      234.23      238.29     12.36 o 
   4  12   0      100.11      118.83     15.60 o 
   5  12   0      136.75      139.48     13.20 o 
   6  12   0       52.19       70.08      8.31 o 
   7  12   0        0.69        1.56      5.02 o 
   8  12   0       22.87       25.98     10.80 o 
   9  12   0      208.83      203.79     11.93 o 
  10  12   0       40.05       25.96      7.57 o 
  11  12   0      296.99      317.78     18.73 o 
  12  12   0      201.60      213.36     14.98 o 
  13  12   0       57.79       60.81     33.62 o 
  14  12   0      121.50      142.66     42.26 o 
  15  12   0        1.40       -5.69     11.58 o 
  16  12   0       41.35       14.91     10.40 o 
  17  12   0      106.37      125.34     15.59 o 
  18  12   0        2.21        4.48      9.62 o 
   1  13   0      121.94      102.73      9.94 o 
   2  13   0      557.82      522.22     26.72 o 
   3  13   0       15.63       10.72     11.29 o 
   4  13   0       32.79       33.99     12.04 o 
   5  13   0      596.12      586.52     20.74 o 
   6  13   0      861.43      881.19     26.44 o 
   7  13   0     3709.69     3770.50     83.96 o 
   8  13   0      295.51      327.90     14.84 o 
   9  13   0       51.02       52.76      9.94 o 
  10  13   0      104.32      110.18     12.86 o 
  11  13   0       92.40      104.82     19.42 o 
  12  13   0       24.62       31.79     20.63 o 
  13  13   0      113.24      113.80     13.23 o 
  14  13   0      127.83      135.02     13.08 o 
  15  13   0       67.59       68.78     11.17 o 
  16  13   0        6.44       14.39     12.35 o 
  17  13   0       19.82        4.87     14.55 o 
   0  14   0     1342.05     1356.16     95.39 o 
   1  14   0      335.95      331.99     20.40 o 
   2  14   0        4.56       11.43      7.24 o 
   3  14   0        9.06        2.66     15.06 o 
   4  14   0      111.04       97.55     11.83 o 
   5  14   0      101.70       99.55      9.40 o 
   6  14   0      448.72      497.49     23.59 o 
   7  14   0       10.06       12.25      7.05 o 
   8  14   0       11.87       18.10      7.86 o 
   9  14   0       83.02       62.56      9.49 o 
  10  14   0       20.38       32.51      8.30 o 
  11  14   0       46.49       42.95     10.64 o 
  12  14   0      708.34      726.00     34.67 o 
  13  14   0      316.08      348.89     28.18 o 
  14  14   0      829.32      808.27     39.60 o 
  15  14   0        2.64       12.27     12.96 o 
   1  15   0      330.52      339.60     23.93 o 
   2  15   0      147.76      135.66     16.40 o 
   3  15   0      573.76      539.86     38.81 o 
   4  15   0       57.50       68.27     17.64 o 
   5  15   0       77.70       99.63      9.78 o 
   6  15   0      992.74      988.04     30.58 o 
   7  15   0        0.09        0.39     10.29 o 
   8  15   0       23.88       21.35      8.04 o 
   9  15   0      583.27      555.10     38.19 o 
  10  15   0       18.49        8.48     12.62 o 
  11  15   0        0.52       12.18     11.44 o 
  12  15   0        9.01        2.06     14.59 o 
  13  15   0       19.38        9.16     16.44 o 
   0  16   0       18.00       19.13     20.77 o 
   1  16   0       48.35       45.22     17.22 o 
   2  16   0      411.83      389.06     40.45 o 
   3  16   0      202.02      192.14     19.87 o 
   4  16   0      284.40      305.70     18.87 o 
   5  16   0       89.50       58.05     26.95 o 
   6  16   0      258.68      249.66     21.35 o 
   7  16   0       17.41       11.34     10.49 o 
   8  16   0      104.18      127.42     13.94 o 
   9  16   0       20.43       22.44      9.46 o 
  10  16   0      466.26      460.25     34.08 o 
  11  16   0       69.13       65.65     15.54 o 
   1  17   0       55.46       41.23     23.78 o 
   2  17   0        8.94       -6.03     15.56 o 
   3  17   0      415.15      436.65     42.64 o 
   4  17   0       27.58       39.53     13.46 o 
   5  17   0       93.06       93.74     13.29 o 
   6  17   0       42.03       54.14     12.97 o 
   7  17   0       87.46       82.53     15.89 o 
   8  17   0      150.78      133.62     21.54 o 
   9  17   0      287.11      232.30     32.73 o 
   0  18   0      353.72      348.20     53.57 o 
   1  18   0       83.91       79.26     17.47 o 
   2  18   0      184.98      166.97     24.30 o 
   3  18   0       37.44       79.78     17.11 o 
   4  18   0        6.64       16.63     12.19 o 
   2   0   1     1033.19      978.72     20.60 o 
   4   0   1     2014.02     1997.42     51.92 o 
   6   0   1     4072.84     3997.00     70.95 o 
   8   0   1      127.54      127.14      9.28 o 
  10   0   1      923.54      854.33     29.37 o 
  12   0   1      285.78      282.20     14.70 o 
  14   0   1       74.18       74.74     10.44 o 
  16   0   1     1982.81     1916.70     83.36 o 
  18   0   1      191.99      214.83     26.24 o 
  20   0   1      585.45      556.47     42.64 o 
  22   0   1       79.46       67.78     18.59 o 
  24   0   1      469.85      461.90     48.10 o 
   0   1   1     4353.35     4142.42     86.59 o 
   1   1   1      306.30      282.38      5.40 o 
   2   1   1     8128.51     7655.04     92.07 o 
   3   1   1    11100.08    10789.17    114.09 o 
   4   1   1     6707.03     6619.10     86.20 o 
   5   1   1     1504.63     1460.26     24.54 o 
   6   1   1      817.24      801.95     14.55 o 
   7   1   1     1258.61     1306.67     21.31 o 
   8   1   1      666.34      675.57     12.67 o 
   9   1   1     1580.29     1586.12     25.77 o 
  10   1   1      786.72      771.99     20.27 o 
  11   1   1      190.87      189.83      8.85 o 
  12   1   1     1448.13     1502.16     33.48 o 
  13   1   1      345.39      318.03     12.39 o 
  14   1   1     1552.02     1605.42     38.16 o 
  15   1   1      842.10      867.48     39.76 o 
  16   1   1        4.87       -5.43      7.22 o 
  17   1   1       81.13       95.23     23.51 o 
  18   1   1      274.86      292.51     46.14 o 
  19   1   1       17.26       14.94      8.16 o 
  20   1   1       18.12       16.41     17.77 o 
  21   1   1       34.78       30.47      7.90 o 
  22   1   1      206.23      223.12     28.88 o 
  23   1   1      319.98      367.87     27.41 o 
   1   2   1     1832.27     1768.84     22.09 o 
   2   2   1      299.65      317.08      5.40 o 
   3   2   1     5256.95     5131.49     62.40 o 
   4   2   1     5953.97     5958.04     77.19 o 
   5   2   1     1864.51     1890.55     26.84 o 
   6   2   1     3223.65     3109.84     43.33 o 
   7   2   1      666.57      606.38     10.81 o 
   8   2   1     3193.48     3207.13     47.94 o 
   9   2   1       36.93       36.78      4.40 o 
  10   2   1       56.03       53.29      3.50 o 
  11   2   1      654.26      642.22     13.41 o 
  12   2   1      520.70      505.76     11.81 o 
  13   2   1       60.17       60.12      4.44 o 
  14   2   1      116.91      111.44      5.41 o 
  15   2   1      318.72      318.53      9.82 o 
  16   2   1      723.50      708.63     23.50 o 
  17   2   1       24.83       22.12      8.13 o 
  18   2   1      730.86      722.21     32.11 o 
  19   2   1      237.29      232.02     14.76 o 
  20   2   1      671.20      718.52     28.62 o 
  21   2   1       61.96       69.05      8.58 o 
  22   2   1      188.49      147.88     22.69 o 
  23   2   1      128.10      133.10     18.52 o 
   0   3   1     1771.78     1795.26     47.68 o 
   1   3   1     9057.95     8863.10    106.96 o 
   2   3   1      540.05      532.46      8.65 o 
   3   3   1     1507.78     1469.31     20.82 o 
   4   3   1     6052.55     6070.64     84.76 o 
   5   3   1     1148.15     1160.44     24.74 o 
   6   3   1      209.79      233.31     11.25 o 
   7   3   1      654.16      743.69     13.61 o 
   8   3   1     1276.53     1304.33     30.26 o 
   9   3   1     1543.30     1557.94     35.74 o 
  10   3   1       45.29       47.26      3.29 o 
  11   3   1      932.30      927.06     16.51 o 
  12   3   1      393.06      403.48     10.13 o 
  13   3   1     2312.00     2331.60     37.50 o 
  14   3   1       14.54        8.91      3.26 o 
  15   3   1      476.64      461.80     12.71 o 
  16   3   1      260.90      250.99     13.12 o 
  17   3   1      415.91      382.53     15.23 o 
  18   3   1      176.36      141.66      9.76 o 
  19   3   1       57.87       63.31      8.48 o 
  20   3   1        1.16        4.96      7.11 o 
  21   3   1      114.16       97.14     16.01 o 
  22   3   1       36.84       25.42     27.06 o 
  23   3   1      307.48      306.10     28.15 o 
   1   4   1      726.57      696.40     10.33 o 
   2   4   1      407.29      425.15      8.05 o 
   3   4   1     4513.78     4379.91     54.71 o 
   4   4   1     1123.93     1238.89     17.67 o 
   5   4   1     4099.91     4097.69     51.25 o 
   6   4   1       82.64       76.16      3.72 o 
   7   4   1      976.09      995.19     17.24 o 
   8   4   1      450.22      422.88     11.07 o 
   9   4   1      127.14      117.30      5.13 o 
  10   4   1      230.78      221.35      7.42 o 
  11   4   1     1461.72     1431.45     29.76 o 
  12   4   1       96.11       95.82      5.54 o 
  13   4   1      103.56      110.62      6.38 o 
  14   4   1      255.35      241.98      9.35 o 
  15   4   1      479.72      429.03     15.87 o 
  16   4   1      506.28      507.92     19.68 o 
  17   4   1     1107.52     1100.32     35.56 o 
  18   4   1       73.54       59.79     16.96 o 
  19   4   1       69.32       73.67      7.56 o 
  20   4   1      257.19      257.22     29.24 o 
  21   4   1      144.63      151.06     19.51 o 
  22   4   1       39.47       12.65     13.48 o 
  23   4   1      132.52      117.05     18.21 o 
   0   5   1     1279.49     1240.87     25.80 o 
   1   5   1     1962.78     1893.25     25.47 o 
   2   5   1     2035.02     2087.67     29.49 o 
   3   5   1       84.11       82.15      4.33 o 
   4   5   1     1811.65     1812.08     25.20 o 
   5   5   1     3932.20     3987.52     70.16 o 
   6   5   1      338.62      428.32      8.79 o 
   7   5   1       78.78      102.38     17.91 o 
   8   5   1      481.65      468.33      9.51 o 
   9   5   1     1357.12     1375.61     24.52 o 
  10   5   1      460.46      457.26     10.95 o 
  11   5   1     1095.05     1075.13     21.95 o 
  12   5   1       89.13       89.73      5.43 o 
  13   5   1      743.81      694.44     16.66 o 
  14   5   1     1179.65     1148.69     29.38 o 
  15   5   1      664.55      673.47     23.27 o 
  16   5   1      387.85      372.17     16.46 o 
  17   5   1      861.15      842.54     28.95 o 
  18   5   1       62.26       67.58     12.87 o 
  19   5   1       35.93       32.11     16.77 o 
  20   5   1       25.54       16.01     15.03 o 
  21   5   1      235.47      255.86     48.92 o 
  22   5   1      187.56      151.14     17.73 o 
  23   5   1      388.91      376.37     45.10 o 
   1   6   1      503.78      550.48     12.75 o 
   2   6   1     1745.80     1640.08     23.68 o 
   3   6   1      348.17      334.04      7.52 o 
   4   6   1     1444.03     1528.18     21.69 o 
   5   6   1     1610.03     1645.79     22.96 o 
   6   6   1      563.98      558.11     10.61 o 
   7   6   1     1695.51     1663.87     31.21 o 
   8   6   1      307.85      296.67     11.33 o 
   9   6   1      807.25      780.02     16.53 o 
  10   6   1      477.29      491.98     19.19 o 
  11   6   1      707.96      712.37     20.44 o 
  12   6   1      890.47      859.83     19.90 o 
  13   6   1      237.44      233.44      8.78 o 
  14   6   1      236.40      215.63     16.57 o 
  15   6   1       22.69       20.79      7.09 o 
  16   6   1      746.90      733.26     51.85 o 
  17   6   1      219.43      234.76     44.55 o 
  18   6   1       60.16       40.66     11.63 o 
  19   6   1      828.72      828.63     40.11 o 
  20   6   1      266.85      294.90     25.65 o 
  21   6   1      131.74      156.91     32.25 o 
  22   6   1       18.31      -11.16     13.34 o 
   0   7   1     3249.88     3175.47     66.20 o 
   1   7   1        5.08        4.85      2.68 o 
   2   7   1      726.83      704.55     12.13 o 
   3   7   1      225.29      222.26      5.98 o 
   4   7   1      785.76      805.83     13.21 o 
   5   7   1      497.56      518.17      9.45 o 
   6   7   1      369.02      392.99      9.12 o 
   7   7   1      132.59      126.15     10.19 o 
   8   7   1      540.09      565.63     14.83 o 
   9   7   1       65.55       70.30      6.09 o 
  10   7   1       50.04       45.92      5.67 o 
  11   7   1       48.34       52.01      7.10 o 
  12   7   1     1652.31     1671.63     68.33 o 
  13   7   1      345.83      281.20     15.08 o 
  14   7   1      177.93      174.57     14.30 o 
  15   7   1      318.58      332.44     23.05 o 
  16   7   1       66.78       56.30     19.13 o 
  17   7   1       43.28       50.25     12.85 o 
  18   7   1      560.22      600.83     32.52 o 
  19   7   1      105.31      101.02     14.49 o 
  20   7   1      117.72      124.98     16.67 o 
  21   7   1       52.72       64.31     26.24 o 
  22   7   1       15.62       12.59     14.66 o 
   1   8   1       31.50       22.29      4.07 o 
   2   8   1     2419.83     2458.58     39.03 o 
   3   8   1     1172.20     1140.75     18.81 o 
   4   8   1      107.01      115.10      4.08 o 
   5   8   1      322.53      313.09      7.33 o 
   6   8   1      698.72      698.30     12.42 o 
   7   8   1     1173.89     1163.70     30.83 o 
   8   8   1      101.83      116.28      5.18 o 
   9   8   1     1479.03     1522.99     31.95 o 
  10   8   1      243.79      241.71     16.50 o 
  11   8   1      112.79      122.26     10.70 o 
  12   8   1      735.92      711.26     26.91 o 
  13   8   1      141.16      163.72     12.18 o 
  14   8   1      266.01      276.78     18.60 o 
  15   8   1       93.71      101.17     13.65 o 
  16   8   1      275.45      255.51     19.22 o 
  17   8   1       86.96      117.02     15.79 o 
  18   8   1       39.72       42.41     50.29 o 
  19   8   1      330.46      376.18     37.72 o 
  20   8   1      289.68      296.03     40.45 o 
  21   8   1      424.88      416.46     34.32 o 
   0   9   1     2560.57     2591.79     76.04 o 
   1   9   1      542.28      553.06     11.07 o 
   2   9   1      881.78      931.06     16.28 o 
   3   9   1       81.26       86.13      4.13 o 
   4   9   1      860.79      856.63     15.25 o 
   5   9   1      120.12      128.20      7.51 o 
   6   9   1      177.68      188.74      5.83 o 
   7   9   1      316.17      299.17     11.07 o 
   8   9   1      279.62      266.71      9.06 o 
   9   9   1      194.89      204.54     10.82 o 
  10   9   1     2817.14     2843.83     70.86 o 
  11   9   1       39.51       39.36     11.85 o 
  12   9   1      570.34      590.40     38.52 o 
  13   9   1       23.83       37.85      7.49 o 
  14   9   1      333.95      350.38     18.17 o 
  15   9   1        2.75        1.75      9.38 o 
  16   9   1      200.00      216.01     19.89 o 
  17   9   1      178.82      195.37     23.66 o 
  18   9   1      483.99      521.99     29.37 o 
  19   9   1        2.64       -6.84     13.23 o 
  20   9   1      191.80      163.01     16.32 o 
   1  10   1      671.10      707.39     15.41 o 
   2  10   1      230.42      240.00      7.21 o 
   3  10   1      937.14      943.64     17.81 o 
   4  10   1       18.55       11.86      3.58 o 
   5  10   1       47.50       40.02      4.26 o 
   6  10   1      579.83      591.26     24.38 o 
   7  10   1       53.22       54.06      7.49 o 
   8  10   1      545.75      499.31     16.10 o 
   9  10   1      194.26      208.87      9.19 o 
  10  10   1      198.72      213.19     25.00 o 
  11  10   1     1431.20     1394.05     42.57 o 
  12  10   1      142.79      127.21     34.36 o 
  13  10   1        3.71       11.16      9.72 o 
  14  10   1       12.96       11.32      8.23 o 
  15  10   1      391.91      396.70     23.06 o 
  16  10   1      242.27      255.75     17.28 o 
  17  10   1      171.69      175.92     15.26 o 
  18  10   1      162.86      205.95     30.38 o 
  19  10   1       69.96       60.36     14.18 o 
   0  11   1      266.69      263.17     13.85 o 
   1  11   1      795.70      837.06     20.31 o 
   2  11   1       98.85      107.27      6.06 o 
   3  11   1      230.40      227.27      8.04 o 
   4  11   1     1069.14     1092.95     23.07 o 
   5  11   1       54.35       50.71      3.87 o 
   6  11   1       96.28      102.92      6.83 o 
   7  11   1       62.95       73.49      6.68 o 
   8  11   1      371.01      369.77     15.72 o 
   9  11   1      567.48      571.83     29.29 o 
  10  11   1       35.94       29.15      7.57 o 
  11  11   1      284.94      274.41     19.68 o 
  12  11   1      179.99      185.88     17.90 o 
  13  11   1      205.42      250.18     17.79 o 
  14  11   1       92.36      100.16     16.65 o 
  15  11   1      196.19      172.09     14.18 o 
  16  11   1      126.83      133.81     13.43 o 
  17  11   1      245.31      228.86     17.86 o 
  18  11   1       43.27       22.29     11.56 o 
  19  11   1       63.60       69.37     12.49 o 
   1  12   1      156.18      163.39     11.22 o 
   2  12   1      430.29      443.70     18.41 o 
   3  12   1     1084.92     1094.92     32.36 o 
   4  12   1      914.36      940.07     21.75 o 
   5  12   1     1816.38     1813.84     36.42 o 
   6  12   1      159.26      157.06      6.16 o 
   7  12   1     1277.64     1274.51     27.58 o 
   8  12   1      629.30      616.94     20.20 o 
   9  12   1       79.83       65.31     12.38 o 
  10  12   1      179.49      161.58     12.82 o 
  11  12   1      281.61      281.27     29.82 o 
  12  12   1        9.34        2.80      9.52 o 
  13  12   1       38.80       42.32     12.74 o 
  14  12   1      130.97      139.23     38.74 o 
  15  12   1      247.91      235.05     18.81 o 
  16  12   1      298.12      255.55     17.53 o 
  17  12   1      170.15      141.51     22.69 o 
   0  13   1      191.06      198.67     14.16 o 
   1  13   1      136.25      144.40     10.85 o 
   2  13   1      283.31      273.98     11.39 o 
   3  13   1      168.00      158.33      9.36 o 
   4  13   1       31.32       19.33      8.21 o 
   5  13   1       92.17       78.95      5.73 o 
   6  13   1       25.44       30.07      4.87 o 
   7  13   1       59.00       49.17     10.57 o 
   8  13   1       62.64       51.86      9.55 o 
   9  13   1      510.13      516.61     19.84 o 
  10  13   1       53.70       98.69     76.07 o 
  11  13   1      140.67      152.68     12.97 o 
  12  13   1       25.43       40.55     10.93 o 
  13  13   1      109.74      110.90     13.00 o 
  14  13   1      327.77      397.50     27.93 o 
  15  13   1       24.38       22.92     10.50 o 
  16  13   1       43.78       48.43     14.35 o 
   1  14   1       45.89       50.51      6.25 o 
   2  14   1      295.92      288.13     14.29 o 
   3  14   1      312.70      307.15     16.55 o 
   4  14   1      218.66      235.48     10.25 o 
   5  14   1       75.46       66.36      5.78 o 
   6  14   1      277.89      243.42     13.93 o 
   7  14   1      218.89      234.50     64.70 o 
   8  14   1       16.33       29.25      9.24 o 
   9  14   1       43.35       60.72     10.31 o 
  10  14   1      479.94      496.16     22.59 o 
  11  14   1      140.37      183.77     20.59 o 
  12  14   1       74.24       84.25     15.86 o 
  13  14   1        6.93       15.04     10.69 o 
  14  14   1      116.61      132.48     14.30 o 
  15  14   1       13.42       20.37     17.30 o 
   0  15   1      401.14      456.22    261.02 o 
   1  15   1      758.15      754.67    137.29 o 
   2  15   1       23.17       34.39    202.25 o 
   3  15   1      314.00      358.14    104.39 o 
   4  15   1      152.16      182.73     15.24 o 
   5  15   1       44.59       31.60      9.91 o 
   6  15   1        7.19        5.72      9.36 o 
   7  15   1       11.78       18.17     11.00 o 
   8  15   1       58.87       50.22      9.24 o 
   9  15   1      253.20      244.44     18.15 o 
  10  15   1      316.70      308.06     21.23 o 
  11  15   1      584.31      598.69     31.56 o 
  12  15   1       30.54       49.02     14.92 o 
  13  15   1      336.38      322.32     71.98 o 
   1  16   1       34.53       13.54     13.65 o 
   2  16   1      200.21      199.23     15.44 o 
   3  16   1       37.87       35.75     34.71 o 
   4  16   1      155.53      164.64     15.10 o 
   5  16   1       47.07       62.69     11.94 o 
   6  16   1     1000.13     1059.93     59.02 o 
   7  16   1       21.42       34.29     10.80 o 
   8  16   1      279.11      289.33     20.21 o 
   9  16   1      199.88      213.57     16.19 o 
  10  16   1       72.12       82.92     11.78 o 
  11  16   1       41.29       28.42     17.65 o 
   0  17   1       51.98       49.20     18.04 o 
   1  17   1      277.19      311.40     19.78 o 
   2  17   1       10.20        8.91      9.01 o 
   3  17   1       47.19       50.09     11.38 o 
   4  17   1       90.41       82.44     23.43 o 
   5  17   1        0.87       -4.38      9.84 o 
   6  17   1        9.64        9.23     15.96 o 
   7  17   1       93.03      101.05     26.27 o 
   8  17   1       30.80       57.16     18.47 o 
   1  18   1        6.52        8.46     18.51 o 
   0   0   2     3514.80     3717.22    240.24 o 
   2   0   2     3340.61     3254.18     66.34 o 
   4   0   2     1929.75     1870.36     29.60 o 
   6   0   2      316.07      301.12     10.01 o 
   8   0   2     1349.57     1318.50     51.13 o 
  10   0   2     3001.23     2984.38     73.93 o 
  12   0   2     1952.99     1926.34     41.93 o 
  14   0   2     1419.32     1395.59     33.18 o 
  16   0   2      326.54      319.94     18.65 o 
  18   0   2      527.42      514.10     59.97 o 
  20   0   2      129.50      101.46     34.16 o 
  22   0   2      674.95      594.47     57.67 o 
   1   1   2     1440.58     1371.10     21.34 o 
   2   1   2     1094.24     1052.65     15.01 o 
   3   1   2     1207.12     1177.05     17.33 o 
   4   1   2      384.60      431.32      6.97 o 
   5   1   2      153.52      143.06      4.33 o 
   6   1   2      987.91      961.75     12.75 o 
   7   1   2      869.19      841.99     11.95 o 
   8   1   2      605.47      590.78     10.54 o 
   9   1   2     1349.74     1308.38     20.18 o 
  10   1   2      707.42      695.70     13.98 o 
  11   1   2      138.33      143.41      5.17 o 
  12   1   2      926.29      914.65     25.79 o 
  13   1   2      328.46      301.63     10.26 o 
  14   1   2      272.61      244.14     11.69 o 
  15   1   2       23.93       31.16      4.30 o 
  16   1   2      223.33      205.16      8.13 o 
  17   1   2      202.29      178.08      8.56 o 
  18   1   2       56.14       62.09      9.77 o 
  19   1   2      316.40      326.73     15.06 o 
  20   1   2      463.07      467.10     20.25 o 
  21   1   2      200.42      205.94     26.98 o 
  22   1   2       32.13       55.35      9.11 o 
   0   2   2     2381.08     2287.57     60.15 o 
   1   2   2     1528.39     1498.22     19.83 o 
   2   2   2     1135.46     1071.92     14.44 o 
   3   2   2      880.73      876.96     12.64 o 
   4   2   2      685.79      691.87     14.50 o 
   5   2   2      982.77     1010.60     13.77 o 
   6   2   2     1048.06     1096.60     19.50 o 
   7   2   2      184.34      202.69      5.62 o 
   8   2   2      709.89      755.74     12.64 o 
   9   2   2      861.12      853.58     12.85 o 
  10   2   2      474.93      487.13      9.31 o 
  11   2   2      218.34      217.09      6.72 o 
  12   2   2      134.09      134.83      4.96 o 
  13   2   2     1337.79     1333.46     22.04 o 
  14   2   2     1342.20     1337.01     23.62 o 
  15   2   2      182.86      172.08     12.97 o 
  16   2   2       30.29       30.53      5.04 o 
  17   2   2       57.70       45.17      7.37 o 
  18   2   2      133.68      147.87      9.61 o 
  19   2   2       42.25       41.63      5.93 o 
  20   2   2       24.99       34.12      8.06 o 
  21   2   2      182.65      145.85     11.89 o 
  22   2   2      251.78      214.95     18.33 o 
   1   3   2      515.43      487.20      7.96 o 
   2   3   2     2112.98     2109.30     27.11 o 
   3   3   2      145.49      190.47      4.14 o 
   4   3   2      960.33      996.77     20.04 o 
   5   3   2     3379.71     3452.46     48.64 o 
   6   3   2     1937.12     2083.95     27.52 o 
   7   3   2     4145.96     4089.57     63.12 o 
   8   3   2      580.60      588.00     10.17 o 
   9   3   2      224.53      225.17      6.18 o 
  10   3   2      670.41      692.61     13.31 o 
  11   3   2       61.94       52.32      3.86 o 
  12   3   2       64.03       72.70      5.71 o 
  13   3   2      273.98      256.56      7.88 o 
  14   3   2      170.03      157.21      7.62 o 
  15   3   2      370.15      354.23     11.60 o 
  16   3   2      155.61      138.00      9.07 o 
  17   3   2      415.33      355.04     23.91 o 
  18   3   2      619.53      600.57     23.21 o 
  19   3   2      607.25      700.96     29.95 o 
  20   3   2       64.16       76.73     12.07 o 
  21   3   2      202.72      231.63     27.15 o 
  22   3   2       34.05       25.74      8.44 o 
   0   4   2      276.83      242.52      7.85 o 
   1   4   2     1162.91     1173.97     17.01 o 
   2   4   2      523.82      540.40      8.55 o 
   3   4   2     1273.88     1313.49     23.34 o 
   4   4   2     2195.65     2202.91     26.82 o 
   5   4   2     1782.17     1818.53     46.94 o 
   6   4   2      930.77      969.67     19.05 o 
   7   4   2      601.67      648.84     11.67 o 
   8   4   2     1217.24     1282.84     22.28 o 
   9   4   2     1701.48     1681.04     25.27 o 
  10   4   2       83.72       79.31      8.60 o 
  11   4   2      667.49      671.38     17.24 o 
  12   4   2      414.51      399.21      9.79 o 
  13   4   2      676.52      654.68     14.74 o 
  14   4   2      839.76      816.08     20.37 o 
  15   4   2        1.05      -11.31      7.54 o 
  16   4   2      556.13      560.33     17.08 o 
  17   4   2      431.05      413.38     16.02 o 
  18   4   2      187.21      170.03     10.26 o 
  19   4   2      407.23      394.17     20.50 o 
  20   4   2        1.00        5.61     10.92 o 
  21   4   2      266.04      293.08     19.05 o 
  22   4   2       12.58       10.36      8.22 o 
   1   5   2      935.35      908.17     16.32 o 
   2   5   2      798.77      768.16     11.97 o 
   3   5   2     1081.81     1076.79     14.12 o 
   4   5   2      407.44      411.75      7.21 o 
   5   5   2      231.81      232.30      9.50 o 
   6   5   2     1407.62     1461.76     30.96 o 
   7   5   2      946.60      915.96     17.80 o 
   8   5   2      643.60      639.85     12.03 o 
   9   5   2       19.34       26.40      4.27 o 
  10   5   2      268.44      267.46      7.53 o 
  11   5   2      753.37      768.56     25.80 o 
  12   5   2      116.78      108.44      6.95 o 
  13   5   2      197.26      171.90     10.44 o 
  14   5   2      312.07      300.43     10.08 o 
  15   5   2     1514.31     1502.48     55.66 o 
  16   5   2      287.90      286.86     12.70 o 
  17   5   2       83.52       83.43     25.59 o 
  18   5   2       36.94       24.45      7.82 o 
  19   5   2      115.59      106.23     19.67 o 
  20   5   2      123.96      119.43     13.42 o 
  21   5   2      124.81      130.40     15.26 o 
   0   6   2      445.89      468.10     12.72 o 
   1   6   2     2432.83     2368.61     30.86 o 
   2   6   2       99.86      110.45      5.31 o 
   3   6   2     1469.66     1527.50     19.93 o 
   4   6   2      374.77      358.03      8.94 o 
   5   6   2     1135.55     1213.85     18.80 o 
   6   6   2       92.22      103.75      8.17 o 
   7   6   2      159.11      155.92      9.70 o 
   8   6   2      340.21      347.05      9.70 o 
   9   6   2       85.51       79.21      5.81 o 
  10   6   2      232.79      203.72      7.23 o 
  11   6   2      543.13      544.64     12.13 o 
  12   6   2      171.91      147.04      6.55 o 
  13   6   2      790.64      770.62     18.84 o 
  14   6   2      118.73      107.37     12.92 o 
  15   6   2      407.44      433.12     33.82 o 
  16   6   2      215.64      204.42     10.52 o 
  17   6   2        7.63       17.40      7.77 o 
  18   6   2       32.57       54.56     13.38 o 
  19   6   2      172.48      173.58     12.89 o 
  20   6   2       13.80       16.35      7.45 o 
  21   6   2       51.87       42.45      9.68 o 
   1   7   2      209.63      208.46      5.57 o 
   2   7   2      820.75      834.74     13.28 o 
   3   7   2       94.96       89.88      4.37 o 
   4   7   2     1044.34     1080.78     15.10 o 
   5   7   2      123.46      123.45      4.33 o 
   6   7   2     2482.78     2527.91     49.91 o 
   7   7   2       91.66       96.25      6.32 o 
   8   7   2      965.57      954.03     32.84 o 
   9   7   2       36.60       39.03      5.58 o 
  10   7   2      199.48      199.62      9.33 o 
  11   7   2        8.01        4.57      4.50 o 
  12   7   2      159.69      136.67      8.43 o 
  13   7   2        0.80       -0.29      5.16 o 
  14   7   2       33.15       21.95     16.23 o 
  15   7   2      157.77      141.86     13.80 o 
  16   7   2      600.99      535.92     24.90 o 
  17   7   2       12.15       15.19      9.62 o 
  18   7   2      282.77      303.52     18.38 o 
  19   7   2        6.17       11.87     10.65 o 
  20   7   2      461.24      495.08     23.82 o 
   0   8   2     2427.83     2377.62     49.12 o 
   1   8   2      137.18      148.30      5.41 o 
   2   8   2       94.64       96.30      5.36 o 
   3   8   2      263.60      257.82      8.16 o 
   4   8   2      696.20      699.95     10.67 o 
   5   8   2       54.52       63.19      6.85 o 
   6   8   2      158.67      150.44      5.79 o 
   7   8   2      531.79      553.76     14.21 o 
   8   8   2      584.60      586.92     17.64 o 
   9   8   2       82.85       74.14      6.37 o 
  10   8   2       12.45        7.59      7.44 o 
  11   8   2      306.24      279.12     15.39 o 
  12   8   2      369.69      371.81     16.70 o 
  13   8   2      294.91      326.62     15.83 o 
  14   8   2      456.98      443.86     38.01 o 
  15   8   2      598.12      595.48     40.63 o 
  16   8   2       61.91       61.84     11.02 o 
  17   8   2       34.01       40.20      9.10 o 
  18   8   2      312.36      345.14     20.67 o 
  19   8   2        0.79       16.78     13.62 o 
  20   8   2       48.08       53.94     12.84 o 
   1   9   2      932.21      902.87     17.84 o 
   2   9   2      513.78      518.27     10.95 o 
   3   9   2      470.37      477.49     13.04 o 
   4   9   2     1122.22     1106.41     18.33 o 
   5   9   2      106.90      107.06      4.80 o 
   6   9   2      788.05      767.08     14.03 o 
   7   9   2      249.16      244.56      9.17 o 
   8   9   2      213.59      202.61      9.66 o 
   9   9   2       12.10       11.96      4.60 o 
  10   9   2      181.19      197.83     19.09 o 
  11   9   2      305.98      281.61     20.08 o 
  12   9   2      403.93      404.71     18.88 o 
  13   9   2       15.83       24.99      8.01 o 
  14   9   2      128.09      165.47     17.87 o 
  15   9   2      433.36      437.41     21.88 o 
  16   9   2      803.39      872.63     35.17 o 
  17   9   2       64.60       68.06     12.02 o 
  18   9   2       97.80      111.20     16.68 o 
  19   9   2       12.50        1.94      9.32 o 
   0  10   2     1600.15     1524.63     37.66 o 
   1  10   2      420.02      403.17     13.28 o 
   2  10   2      263.20      254.29      7.55 o 
   3  10   2     1036.96     1061.13     22.29 o 
   4  10   2      104.87      104.72      5.54 o 
   5  10   2      503.43      517.28     14.86 o 
   6  10   2      130.69      116.33      4.53 o 
   7  10   2       30.49       34.51      5.23 o 
   8  10   2        1.50        4.58      7.73 o 
   9  10   2      322.87      365.55     19.76 o 
  10  10   2       50.52       62.54     15.90 o 
  11  10   2       74.26       85.85     10.68 o 
  12  10   2      485.16      434.94     21.13 o 
  13  10   2      463.02      442.01     22.16 o 
  14  10   2      207.87      230.67     17.79 o 
  15  10   2       43.44       51.88     10.17 o 
  16  10   2       21.43       15.60     13.33 o 
  17  10   2      227.85      281.97     19.05 o 
  18  10   2       74.42       42.51     13.99 o 
   1  11   2     1221.04     1173.12     23.79 o 
   2  11   2      555.91      533.65     16.41 o 
   3  11   2      301.47      315.34     10.40 o 
   4  11   2      178.91      167.49      7.02 o 
   5  11   2      135.14      132.25      5.86 o 
   6  11   2     1189.66     1196.20     24.73 o 
   7  11   2      627.47      635.40     15.41 o 
   8  11   2      399.60      422.17     17.26 o 
   9  11   2      103.69       76.53      8.64 o 
  10  11   2      270.18      287.95     16.60 o 
  11  11   2      321.16      328.11     23.48 o 
  12  11   2       35.18       45.29     14.28 o 
  13  11   2       15.98        7.38     11.33 o 
  14  11   2      107.62      116.70     12.88 o 
  15  11   2      325.00      294.62     24.61 o 
  16  11   2       23.29       36.23     11.14 o 
  17  11   2       94.16      119.18     14.07 o 
   0  12   2      132.81      156.50     13.90 o 
   1  12   2      666.35      694.88     21.22 o 
   2  12   2      401.83      385.21     13.70 o 
   3  12   2       49.23       51.68      5.61 o 
   4  12   2      296.88      307.55      9.95 o 
   5  12   2      410.60      405.65     11.37 o 
   6  12   2      145.30      147.18     28.56 o 
   7  12   2      230.77      244.86     21.53 o 
   8  12   2      153.81      127.61     10.37 o 
   9  12   2       13.29       22.66      7.09 o 
  10  12   2      165.85      168.49     14.04 o 
  11  12   2      152.17      149.23     12.92 o 
  12  12   2      186.27      193.35     18.12 o 
  13  12   2      411.68      462.09     26.62 o 
  14  12   2      475.98      499.85     61.53 o 
  15  12   2       24.19       14.15     11.78 o 
  16  12   2       31.16       22.04     10.85 o 
   1  13   2      162.51      168.01      9.52 o 
   2  13   2       80.12       82.90      7.52 o 
   3  13   2      222.01      232.53     18.84 o 
   4  13   2        0.90        8.41      5.05 o 
   5  13   2      626.93      640.59     17.44 o 
   6  13   2       86.60       76.45      6.69 o 
   7  13   2      768.57      767.62     22.20 o 
   8  13   2       55.55       74.97      8.74 o 
   9  13   2      151.22      141.34     12.31 o 
  10  13   2       96.22      111.21     12.41 o 
  11  13   2      250.70      236.63     16.11 o 
  12  13   2       29.82       36.43     17.83 o 
  13  13   2       93.22      115.34     15.65 o 
  14  13   2       40.15       43.82     13.89 o 
  15  13   2      209.11      254.66     28.20 o 
   0  14   2      301.69      298.20     24.60 o 
   1  14   2       65.56       61.86      8.13 o 
   2  14   2      540.19      539.42     19.69 o 
   3  14   2      161.02      161.00     16.57 o 
   4  14   2      199.41      216.29     11.13 o 
   5  14   2      142.63      150.90      8.15 o 
   6  14   2      192.28      198.79     12.62 o 
   7  14   2       31.56       28.47      8.66 o 
   8  14   2      126.36      135.61     17.77 o 
   9  14   2      242.86      244.78     14.44 o 
  10  14   2      200.84      191.94     15.61 o 
  11  14   2      214.42      211.97     15.43 o 
  12  14   2       72.76       75.45     10.68 o 
  13  14   2       48.32       47.53     10.89 o 
   1  15   2       24.03       35.17      8.89 o 
   2  15   2      312.73      331.59     15.43 o 
   3  15   2      144.13      131.37     10.40 o 
   4  15   2       41.85       47.56      8.75 o 
   5  15   2      151.48      150.77     14.04 o 
   6  15   2      215.05      220.80     12.28 o 
   7  15   2      163.28      194.27     11.89 o 
   8  15   2       39.54       44.66      8.39 o 
   9  15   2       74.65       72.25      9.78 o 
  10  15   2      139.09      121.28     13.18 o 
  11  15   2       20.14       19.80     10.78 o 
   0  16   2      485.07      473.77     33.54 o 
   1  16   2      193.18      185.40     14.98 o 
   2  16   2      117.07      112.41     17.57 o 
   3  16   2       14.22       -1.54      8.75 o 
   4  16   2       55.80       45.73      8.56 o 
   5  16   2       12.32       13.87      9.17 o 
   6  16   2        5.36        7.16      9.56 o 
   7  16   2        9.78        9.89      8.52 o 
   8  16   2      109.23      138.88     12.05 o 
   1  17   2      104.91       91.92     17.22 o 
   2  17   2      129.38      127.36     13.95 o 
   3  17   2      130.51      129.22     11.51 o 
   2   0   3     2394.96     2429.97     84.50 o 
   4   0   3      433.41      431.64     10.99 o 
   6   0   3     3835.92     3831.33    101.89 o 
   8   0   3      507.01      484.66     14.50 o 
  10   0   3      800.78      823.20     18.20 o 
  12   0   3      388.87      360.11     10.24 o 
  14   0   3      168.58      170.64     10.49 o 
  16   0   3        1.75       -4.43     10.39 o 
  18   0   3      522.65      528.26     30.58 o 
  20   0   3      158.26      159.64     16.40 o 
   0   1   3      643.62      667.70     35.88 o 
   1   1   3     1382.99     1333.39     30.35 o 
   2   1   3       45.99       52.93      2.59 o 
   3   1   3      287.36      280.64     10.43 o 
   4   1   3     1592.47     1595.60     22.62 o 
   5   1   3       47.61       57.17      2.71 o 
   6   1   3       12.26       16.38      3.12 o 
   7   1   3      176.74      180.25      4.73 o 
   8   1   3      216.93      204.35      5.31 o 
   9   1   3       95.44       98.71      3.63 o 
  10   1   3     3211.95     3277.78     41.11 o 
  11   1   3      187.83      194.11      6.21 o 
  12   1   3       58.67       70.96      3.84 o 
  13   1   3      888.54      894.76     16.17 o 
  14   1   3      125.14      119.88      6.91 o 
  15   1   3      330.47      320.96     14.06 o 
  16   1   3      124.37      128.35      7.80 o 
  17   1   3       37.48       40.56      8.32 o 
  18   1   3      558.85      618.13     21.80 o 
  19   1   3      131.47       99.52     21.54 o 
  20   1   3       18.50       11.30      7.32 o 
  21   1   3       11.87        3.29      7.51 o 
   1   2   3       18.46       12.21      3.80 o 
   2   2   3     1406.85     1433.76     30.28 o 
   3   2   3      532.33      535.13     10.39 o 
   4   2   3     1190.44     1169.31     15.96 o 
   5   2   3      196.83      211.20      7.76 o 
   6   2   3      347.12      340.57      7.29 o 
   7   2   3      538.32      545.01      9.68 o 
   8   2   3      307.96      319.40      6.85 o 
   9   2   3       70.07       79.88      4.87 o 
  10   2   3     1275.11     1278.05     19.99 o 
  11   2   3      766.24      776.86     13.40 o 
  12   2   3      133.31      155.85      5.11 o 
  13   2   3       56.93       59.48      4.73 o 
  14   2   3      205.65      214.96      8.39 o 
  15   2   3      557.06      575.91     16.95 o 
  16   2   3      800.17      783.66     33.85 o 
  17   2   3      252.54      258.33     13.64 o 
  18   2   3      148.99      145.02     10.37 o 
  19   2   3      462.28      456.53     18.76 o 
  20   2   3      137.17      113.76     10.24 o 
   0   3   3      145.13      151.41     11.68 o 
   1   3   3        0.94        0.19      2.22 o 
   2   3   3      475.47      481.30     10.05 o 
   3   3   3      552.48      512.56     12.90 o 
   4   3   3        0.63        1.41      1.87 o 
   5   3   3      588.95      573.28      9.92 o 
   6   3   3       57.66       63.80      4.73 o 
   7   3   3      175.08      190.32      5.05 o 
   8   3   3       11.25        3.73      2.38 o 
   9   3   3      969.47      968.38     15.90 o 
  10   3   3      127.07      115.25      5.78 o 
  11   3   3      799.80      799.93     14.72 o 
  12   3   3       40.22       46.61      4.55 o 
  13   3   3       54.89       63.28      8.16 o 
  14   3   3      161.44      171.11     12.63 o 
  15   3   3      133.08      138.47      7.99 o 
  16   3   3       62.46       68.97      9.05 o 
  17   3   3      241.37      233.39     13.72 o 
  18   3   3      285.76      253.12     13.57 o 
  19   3   3      183.90      173.58     12.11 o 
  20   3   3      108.60      105.64     12.26 o 
   1   4   3      520.83      535.13      9.98 o 
   2   4   3      305.89      321.23     10.77 o 
   3   4   3       51.07       39.59      2.95 o 
   4   4   3       95.57      104.25      5.74 o 
   5   4   3     1406.52     1382.54     21.64 o 
   6   4   3        7.98        8.14      2.80 o 
   7   4   3     1738.28     1696.08     25.53 o 
   8   4   3      134.96      131.93      8.08 o 
   9   4   3       79.97       79.01      4.28 o 
  10   4   3      267.12      292.04      7.72 o 
  11   4   3      209.41      210.37     10.51 o 
  12   4   3      114.21      105.14     11.17 o 
  13   4   3        4.43        3.05      3.73 o 
  14   4   3       95.72       93.78      7.48 o 
  15   4   3        9.82        7.01      6.14 o 
  16   4   3       88.59       73.29      7.41 o 
  17   4   3        1.49        2.19      5.60 o 
  18   4   3       46.28       23.83      6.91 o 
  19   4   3      710.15      700.78     32.82 o 
  20   4   3       47.28       70.70     10.88 o 
   0   5   3     1167.69     1132.13     31.64 o 
   1   5   3     2466.69     2465.71     37.18 o 
   2   5   3     1044.15     1027.85     16.50 o 
   3   5   3        5.87        7.90      2.55 o 
   4   5   3      121.17      138.38      5.74 o 
   5   5   3      703.37      695.31     12.87 o 
   6   5   3       84.84       85.37      6.10 o 
   7   5   3      624.93      636.04     12.69 o 
   8   5   3      259.60      281.93      7.87 o 
   9   5   3      393.35      370.84     12.49 o 
  10   5   3      165.19      158.35      7.45 o 
  11   5   3      265.76      278.89     12.74 o 
  12   5   3      789.99      774.99     16.54 o 
  13   5   3      667.82      668.06     16.89 o 
  14   5   3      602.61      624.37     18.18 o 
  15   5   3       65.89       76.74     13.26 o 
  16   5   3      127.15      143.32     19.31 o 
  17   5   3      109.43       95.77      7.90 o 
  18   5   3       16.58       17.50     11.76 o 
  19   5   3       96.41      107.89     11.88 o 
   1   6   3      219.29      226.76      5.89 o 
   2   6   3      100.86      112.12      5.93 o 
   3   6   3      401.38      406.68      9.82 o 
   4   6   3       70.90       79.64      4.91 o 
   5   6   3      394.53      385.96     11.95 o 
   6   6   3      587.59      583.99     14.37 o 
   7   6   3      444.79      461.48     11.11 o 
   8   6   3     1678.19     1591.10     27.23 o 
   9   6   3       17.07       20.03      4.20 o 
  10   6   3      164.36      170.03      8.32 o 
  11   6   3      600.25      599.71     24.64 o 
  12   6   3      246.37      266.42     10.07 o 
  13   6   3       25.30       13.69      5.12 o 
  14   6   3        5.14        4.74      4.65 o 
  15   6   3      279.06      273.78     11.72 o 
  16   6   3      195.42      200.83     15.86 o 
  17   6   3      329.01      312.92     19.88 o 
  18   6   3      362.91      370.90     18.58 o 
  19   6   3       12.97       19.40      8.37 o 
   0   7   3      930.22      939.82     34.01 o 
   1   7   3      702.33      746.14     13.82 o 
   2   7   3      236.03      259.01      7.24 o 
   3   7   3      106.32      115.96      7.26 o 
   4   7   3      832.69      846.99     16.94 o 
   5   7   3      151.29      144.81      5.89 o 
   6   7   3       94.17       87.55      6.86 o 
   7   7   3      254.08      244.42     11.67 o 
   8   7   3      157.61      157.94      6.10 o 
   9   7   3      134.72      135.11      6.51 o 
  10   7   3     1091.38     1128.76     24.78 o 
  11   7   3       45.81       39.48      6.68 o 
  12   7   3       40.18       52.87      7.10 o 
  13   7   3        1.99       -0.04      6.12 o 
  14   7   3        3.03       10.18      5.64 o 
  15   7   3       38.86       34.68      9.63 o 
  16   7   3       87.19       73.26      9.55 o 
  17   7   3       93.16      105.27     16.96 o 
  18   7   3      491.41      576.05     24.64 o 
   1   8   3      906.82      915.15     21.65 o 
   2   8   3     1401.96     1378.48     24.00 o 
   3   8   3      570.74      566.62     12.21 o 
   4   8   3       38.61       43.49      5.33 o 
   5   8   3      173.97      165.40      6.50 o 
   6   8   3      416.23      430.60     13.20 o 
   7   8   3      329.80      331.38     14.29 o 
   8   8   3      444.48      402.87     11.46 o 
   9   8   3     1080.52     1070.81     22.01 o 
  10   8   3      307.23      273.86     20.49 o 
  11   8   3       59.08       49.62      7.38 o 
  12   8   3      162.77      167.31     11.84 o 
  13   8   3      245.06      232.22     15.57 o 
  14   8   3       39.33       37.63      9.77 o 
  15   8   3       38.43       51.39      9.47 o 
  16   8   3      197.82      208.17     13.87 o 
  17   8   3      128.35      144.28     12.23 o 
  18   8   3       54.25       63.98     18.86 o 
   0   9   3     1430.12     1420.48     39.30 o 
   1   9   3       23.06       23.70      4.52 o 
   2   9   3     1376.70     1351.26     23.36 o 
   3   9   3       64.24       59.66      5.97 o 
   4   9   3      107.57      102.52      5.83 o 
   5   9   3      252.87      251.42      7.95 o 
   6   9   3       16.37       10.80      4.76 o 
   7   9   3       81.80       91.61      9.21 o 
   8   9   3       41.15       33.92      4.50 o 
   9   9   3        3.06       -1.70      5.14 o 
  10   9   3       30.54       21.67      6.89 o 
  11   9   3       90.48       75.22     53.97 o 
  12   9   3      990.14     1026.26     32.62 o 
  13   9   3      108.40       96.61      9.71 o 
  14   9   3      551.86      518.92     26.70 o 
  15   9   3       12.43       20.72      7.87 o 
  16   9   3       17.31       24.85     10.49 o 
  17   9   3        3.74      -12.46      8.31 o 
   1  10   3      145.20      133.71      6.70 o 
   2  10   3      492.42      472.05     13.09 o 
   3  10   3       44.06       41.82      5.72 o 
   4  10   3       68.50       80.84      5.35 o 
   5  10   3      176.76      169.88      7.27 o 
   6  10   3       67.01       74.30     12.79 o 
   7  10   3      788.85      828.60     24.13 o 
   8  10   3        1.21        1.64      6.89 o 
   9  10   3      163.73      158.38     14.28 o 
  10  10   3      171.09      163.82     13.44 o 
  11  10   3      173.59      175.55     11.85 o 
  12  10   3       17.26        8.56      7.31 o 
  13  10   3        1.95       22.11      9.49 o 
  14  10   3       17.10       25.01      9.20 o 
  15  10   3       65.25       84.73     12.07 o 
  16  10   3       57.08       41.40      8.93 o 
   0  11   3       33.27       48.64     10.93 o 
   1  11   3       38.11       34.59      6.48 o 
   2  11   3      123.55      122.02      9.21 o 
   3  11   3      380.25      382.51     13.52 o 
   4  11   3      128.94      139.54      9.70 o 
   5  11   3      534.37      544.15     34.02 o 
   6  11   3       19.61       16.13      6.92 o 
   7  11   3       51.70       44.89     10.81 o 
   8  11   3       97.72       91.90      8.91 o 
   9  11   3      532.44      585.30     28.32 o 
  10  11   3      226.36      218.08     13.83 o 
  11  11   3      219.33      211.81     13.86 o 
  12  11   3       47.05       64.28     10.73 o 
  13  11   3       46.24       58.73     11.39 o 
  14  11   3       51.20       47.23     10.41 o 
  15  11   3       31.17       -8.83     12.10 o 
   1  12   3      107.75      123.22      9.23 o 
   2  12   3      188.46      214.00     10.69 o 
   3  12   3      809.29      839.07     23.67 o 
   4  12   3       71.41       73.40      8.27 o 
   5  12   3      106.72      110.68     13.04 o 
   6  12   3      340.81      328.91     14.95 o 
   7  12   3        8.39       -0.76      6.55 o 
   8  12   3      106.65      115.42     10.72 o 
   9  12   3       62.49       58.54      8.49 o 
  10  12   3       96.65       98.94     10.57 o 
  11  12   3      312.36      306.96     25.33 o 
  12  12   3        2.84       -1.25      8.70 o 
  13  12   3       60.93       63.80     13.69 o 
   0  13   3       20.75       46.88     11.41 o 
   1  13   3      406.67      436.88     17.86 o 
   2  13   3       47.99       60.66      6.94 o 
   3  13   3        7.01       15.39      5.63 o 
   4  13   3      863.54      856.28     37.80 o 
   5  13   3       77.18       76.31      7.39 o 
   6  13   3       15.99       25.13      5.82 o 
   7  13   3       20.22        7.73      7.00 o 
   8  13   3      219.65      187.83     15.46 o 
   9  13   3       86.95       96.64     11.68 o 
  10  13   3       29.52       33.30     10.49 o 
  11  13   3       85.85       99.36     12.13 o 
  12  13   3       59.76       55.12     10.80 o 
   1  14   3        1.03       10.51      6.78 o 
   2  14   3       31.70       41.27      6.70 o 
   3  14   3      324.73      295.57     15.40 o 
   4  14   3      118.60      118.79      9.74 o 
   5  14   3      109.20      104.51     18.23 o 
   6  14   3      211.21      253.42     16.10 o 
   7  14   3      155.31      184.06     16.25 o 
   8  14   3      600.56      613.54     26.80 o 
   9  14   3        0.83       10.02     10.69 o 
   0  15   3      319.64      302.10     22.80 o 
   1  15   3      145.46      165.53     19.25 o 
   2  15   3       28.80       15.58      7.64 o 
   3  15   3      462.44      439.76     28.28 o 
   4  15   3      562.37      559.31     46.95 o 
   5  15   3       89.32      103.61     21.15 o 
   6  15   3        2.67      -13.79      9.31 o 
   2   0   4     1100.78     1178.54     68.33 o 
   4   0   4      777.73      769.11     50.84 o 
   6   0   4      475.86      461.66     16.10 o 
   8   0   4      184.78      197.90      7.52 o 
  10   0   4      972.50     1002.84     33.03 o 
  12   0   4      888.00      931.90     49.71 o 
  14   0   4      441.71      415.90     40.44 o 
  16   0   4      180.00      169.79     12.71 o 
  18   0   4      254.82      219.69     20.73 o 
   1   1   4      354.39      338.91     30.06 o 
   2   1   4      476.12      464.64     36.62 o 
   3   1   4      868.79      775.81     32.56 o 
   4   1   4      206.85      206.97      6.81 o 
   5   1   4       45.69       48.00      3.01 o 
   6   1   4      442.27      445.87      9.37 o 
   7   1   4      297.50      322.07      9.19 o 
   8   1   4        5.93        7.29      2.05 o 
   9   1   4      908.48      821.27     25.30 o 
  10   1   4      260.80      259.21      8.78 o 
  11   1   4       39.71       51.31      4.99 o 
  12   1   4       25.22       21.05      6.52 o 
  13   1   4       21.56       13.72      5.17 o 
  14   1   4       80.18       80.63      9.86 o 
  15   1   4      213.31      216.33     10.66 o 
  16   1   4      283.08      308.07     19.93 o 
  17   1   4      163.70      159.01     11.32 o 
  18   1   4       26.68       35.91      6.52 o 
   0   2   4     1078.78     1137.54     62.86 o 
   1   2   4      376.88      365.18     18.04 o 
   2   2   4       33.61       33.26      2.34 o 
   3   2   4        9.92       11.35      1.43 o 
   4   2   4       42.87       47.96      6.57 o 
   5   2   4      121.59      125.18      4.62 o 
   6   2   4      297.36      310.70      9.41 o 
   7   2   4      105.30      110.93      8.86 o 
   8   2   4       47.61       50.98      5.67 o 
   9   2   4       40.83       37.07      5.91 o 
  10   2   4      117.38      126.09     13.34 o 
  11   2   4      100.42      107.94      9.37 o 
  12   2   4      449.09      452.68     14.24 o 
  13   2   4      556.43      537.84     19.48 o 
  14   2   4      583.48      603.51     17.92 o 
  15   2   4       52.95       56.03      6.92 o 
  16   2   4       42.52       41.77     12.30 o 
  17   2   4        3.21        1.33      5.24 o 
   1   3   4      441.58      434.26     10.13 o 
   2   3   4      480.96      491.49     12.84 o 
   3   3   4      186.26      196.70      8.16 o 
   4   3   4      117.31      116.41      7.02 o 
   5   3   4      575.41      531.86     24.16 o 
   6   3   4      332.14      337.47     10.08 o 
   7   3   4     1507.59     1552.73     24.91 o 
   8   3   4      746.44      704.01     17.02 o 
   9   3   4       26.62       33.11      4.85 o 
  10   3   4       75.42       65.48      5.93 o 
  11   3   4      286.87      287.09     10.02 o 
  12   3   4       12.17       19.90      6.84 o 
  13   3   4       13.52        8.56      5.24 o 
  14   3   4       67.06       75.78     14.42 o 
  15   3   4      306.49      331.24     13.02 o 
  16   3   4       67.99       53.70     13.85 o 
  17   3   4      292.40      277.17     15.28 o 
   0   4   4      268.99      268.00     22.14 o 
   1   4   4      199.78      207.49     11.72 o 
   2   4   4      577.70      592.86     17.49 o 
   3   4   4      401.79      407.31     12.36 o 
   4   4   4      470.06      467.71     12.46 o 
   5   4   4      775.35      792.02     20.53 o 
   6   4   4       39.84       39.44      3.69 o 
   7   4   4       94.00       93.41     17.32 o 
   8   4   4      281.26      275.53     10.98 o 
   9   4   4      204.27      216.00      9.48 o 
  10   4   4      162.89      164.51     10.35 o 
  11   4   4      173.77      166.57      7.96 o 
  12   4   4      122.55      119.28     10.15 o 
  13   4   4      250.22      254.38     10.44 o 
  14   4   4      316.87      333.93     12.50 o 
  15   4   4       17.27       19.09      6.80 o 
  16   4   4       10.66        5.24      6.56 o 
  17   4   4       77.38       75.03     18.19 o 
   1   5   4      195.64      223.47      7.85 o 
   2   5   4      568.71      600.73     15.26 o 
   3   5   4       10.70       11.98      3.87 o 
   4   5   4      164.43      188.63     10.87 o 
   5   5   4      243.55      225.10      9.59 o 
   6   5   4       30.44       33.17      4.71 o 
   7   5   4      210.43      223.18     17.12 o 
   8   5   4      105.72      103.69      6.26 o 
   9   5   4       48.28       48.51      4.54 o 
  10   5   4      214.62      205.63     15.46 o 
  11   5   4      331.23      336.84     16.79 o 
  12   5   4       17.46       18.67      4.93 o 
  13   5   4       60.27       64.23      6.85 o 
  14   5   4       67.58       72.09      9.00 o 
  15   5   4      334.78      363.04     20.44 o 
  16   5   4       82.68       73.61     10.42 o 
   0   6   4       44.23       42.00      5.67 o 
   1   6   4      505.64      537.41     20.13 o 
   2   6   4      200.83      197.25     13.11 o 
   3   6   4      523.84      517.83     23.88 o 
   4   6   4      215.59      209.45      8.82 o 
   5   6   4      622.51      650.40     25.01 o 
   6   6   4       61.95       70.73      7.10 o 
   7   6   4       72.86       73.18      9.86 o 
   8   6   4      156.56      144.08      9.31 o 
   9   6   4      164.07      168.15     12.82 o 
  10   6   4       54.63       60.37      7.86 o 
  11   6   4      220.74      212.50     11.54 o 
  12   6   4        1.77        2.21      6.16 o 
  13   6   4      765.65      807.39     29.05 o 
  14   6   4      206.34      205.61     29.67 o 
  15   6   4      367.27      410.15     28.80 o 
  16   6   4       37.38        3.02     21.62 o 
   1   7   4       63.58       54.26     15.50 o 
   2   7   4      544.59      580.89     25.37 o 
   3   7   4       96.53       97.96     15.75 o 
   4   7   4      331.49      314.31     14.36 o 
   5   7   4       97.33      103.63     14.28 o 
   6   7   4     1474.23     1518.78     40.03 o 
   7   7   4       38.92       45.88     10.17 o 
   8   7   4      720.17      740.94     30.13 o 
   9   7   4      140.45      130.66     12.15 o 
  10   7   4      429.43      383.70     29.51 o 
  11   7   4       55.73       39.58      8.34 o 
  12   7   4      193.20      197.41     15.31 o 
  13   7   4       57.82       56.64     13.65 o 
  14   7   4       38.09       37.38      7.56 o 
  15   7   4       15.55       24.52      8.10 o 
   0   8   4      282.46      348.27    231.23 o 
   1   8   4      171.95      190.29     14.46 o 
   2   8   4       41.70       46.14     12.07 o 
   3   8   4      521.76      537.20     29.21 o 
   4   8   4      408.24      446.78     16.14 o 
   5   8   4      111.78      116.91      8.52 o 
   6   8   4       52.74       70.83      9.86 o 
   7   8   4       16.36       12.31      5.45 o 
   8   8   4      426.75      437.35     21.87 o 
   9   8   4      164.41      169.22     10.20 o 
  10   8   4      150.27      135.23      9.43 o 
  11   8   4       91.90       89.71     27.46 o 
  12   8   4       11.83        2.25      6.28 o 
  13   8   4       65.67       68.06     13.41 o 
  14   8   4      128.02      121.70     10.65 o 
   1   9   4      184.27      175.48     10.79 o 
   2   9   4      272.18      282.84     15.79 o 
   3   9   4       51.14       42.69      8.75 o 
   4   9   4      225.60      231.76     16.49 o 
   5   9   4       63.51       70.72      8.81 o 
   6   9   4      235.68      252.95     12.19 o 
   7   9   4       49.56       63.39     10.34 o 
   8   9   4      190.32      179.99     13.97 o 
   9   9   4       58.64       55.51      8.15 o 
  10   9   4      147.79      192.16     11.99 o 
  11   9   4      101.53      113.06     11.82 o 
  12   9   4      430.86      374.75     21.86 o 
  13   9   4        0.71       -8.35      8.19 o 
   0  10   4      120.58      136.31     21.47 o 
   1  10   4      385.17      387.71     15.39 o 
   2  10   4       56.55       58.00      9.33 o 
   3  10   4       98.67       99.70     12.94 o 
   4  10   4      107.58      108.04     12.94 o 
   5  10   4      254.01      263.89     14.91 o 
   6  10   4       99.69      117.08     21.70 o 
   7  10   4       97.68       99.99      8.67 o 
   8  10   4       46.46       65.55     15.86 o 
   9  10   4      598.14      621.34     25.63 o 
  10  10   4       89.91       51.57     19.44 o 
  11  10   4      292.88      272.31     17.26 o 
  12  10   4       78.49       63.85     11.40 o 
   1  11   4       90.47       89.06      8.91 o 
   2  11   4       14.65       33.86     11.99 o 
   3  11   4        8.76       16.26      8.88 o 
   4  11   4      129.73      134.91     10.41 o 
   5  11   4      143.36      147.71     14.75 o 
   6  11   4      198.51      195.75     15.48 o 
   7  11   4      406.59      433.33     34.64 o 
   8  11   4      292.82      298.50     16.57 o 
   9  11   4        8.93       17.14      6.79 o 
  10  11   4       31.38       36.72     11.73 o 
   0  12   4      119.40      121.37     16.38 o 
   1  12   4      316.50      319.30     16.23 o 
   2  12   4       95.71       90.95      8.22 o 
   3  12   4      158.89      130.92     16.25 o 
   4  12   4       63.56       71.43     13.91 o 
   5  12   4      113.00      104.52      8.96 o 
   6  12   4       69.65       75.18      9.21 o 
   7  12   4       58.06       53.95     10.32 o 
   8  12   4       10.25       26.07      8.61 o 
   1  13   4       24.58       42.70      7.22 o 
   2  13   4       14.98       14.18      5.63 o 
   3  13   4      373.36      369.77     19.26 o 
   4  13   4       33.98       55.73      9.23 o 
   5  13   4      281.75      334.55     23.19 o 
   6   0   5      446.17      404.51     38.81 o 
   8   0   5        9.45        7.56      9.29 o 
  10   0   5      206.85      202.50     21.46 o 
  12   0   5      238.82      258.17     18.20 o 
   3   1   5      290.97      215.37     30.06 o 
   4   1   5      110.94      121.90     22.41 o 
   5   1   5       91.33       62.32     19.13 o 
   6   1   5       23.73       51.23     31.70 o 
   7   1   5       99.91      103.89     15.17 o 
   8   1   5       58.23       60.44      6.31 o 
   9   1   5      184.89      180.72     11.83 o 
  10   1   5      114.88      100.21     10.62 o 
  11   1   5      109.88       91.81      6.51 o 
  12   1   5       80.59       88.47      9.24 o 
  13   1   5      236.90      224.53      9.65 o 
   2   2   5       71.74       84.18     22.41 o 
   3   2   5      218.03      256.37     32.25 o 
   4   2   5      147.60      168.91     23.51 o 
   5   2   5      116.73       71.61     17.49 o 
   6   2   5      992.99      982.84     65.60 o 
   7   2   5      236.94      241.09     27.18 o 
   8   2   5      362.07      361.63     16.81 o 
   9   2   5       14.41       13.77      5.86 o 
  10   2   5       68.86       54.80     11.60 o 
  11   2   5       80.32       80.43     13.89 o 
  12   2   5       68.60       50.09      6.34 o 
  13   2   5       95.48       75.01      7.39 o 
   1   3   5      480.55      551.01     46.46 o 
   2   3   5      124.33      128.46     35.53 o 
   3   3   5       35.10       37.72     15.31 o 
   4   3   5      356.84      371.71     36.08 o 
   5   3   5       55.63       41.81      7.65 o 
   6   3   5       14.66       16.03      4.63 o 
   7   3   5      113.75       99.52      8.84 o 
   8   3   5      189.40      173.44     15.24 o 
   9   3   5      282.91      283.41     15.61 o 
  10   3   5       26.54       25.34      7.66 o 
  11   3   5       78.70       67.31      9.86 o 
  12   3   5        5.93        8.97      7.08 o 
   1   4   5       97.51       95.11     30.61 o 
   2   4   5      218.39      192.67     23.78 o 
   3   4   5      521.93      488.58     27.60 o 
   4   4   5      305.92      289.89     15.11 o 
   5   4   5      741.32      748.29     44.55 o 
   6   4   5      215.68      182.16     14.65 o 
   7   4   5       53.31       60.55      8.06 o 
   8   4   5      245.42      220.23     26.27 o 
   9   4   5       34.25       33.20      7.73 o 
  10   4   5       41.66       43.29     10.46 o 
  11   4   5      279.27      295.71     24.09 o 
  12   4   5        3.27       -5.19      6.10 o 
   0   5   5      337.84      318.46     21.32 o 
   1   5   5       39.78       38.66      8.02 o 
   2   5   5      169.00      167.11      9.11 o 
   3   5   5       26.77       32.25      6.05 o 
   4   5   5      582.36      557.75     21.95 o 
   5   5   5       68.01       76.90      6.61 o 
   6   5   5       28.44       31.70     23.51 o 
   7   5   5       88.17       47.77     24.87 o 
   8   5   5      286.86      286.14     25.06 o 
   9   5   5      399.17      358.46     18.68 o 
  10   5   5      219.87      215.41     15.80 o 
  11   5   5      149.03      144.72     13.02 o 
   1   6   5       16.21       13.85      4.62 o 
   2   6   5      185.90      212.36     14.48 o 
   3   6   5      212.93      231.66     29.61 o 
   4   6   5       47.58       32.26     13.53 o 
   5   6   5      101.57      120.84     34.98 o 
   6   6   5      123.97      120.17     55.21 o 
   7   6   5      261.74      263.12     19.19 o 
   8   6   5       62.14       85.84      9.40 o 
   9   6   5       86.78       91.85     16.75 o 
  10   6   5      130.41       93.20     12.18 o 
   0   7   5      562.01      557.23     64.50 o 
   1   7   5       47.30       66.15      8.13 o 
   2   7   5      163.98      169.04     11.83 o 
   3   7   5       29.78       24.92     10.90 o 
   4   7   5      233.36      202.04     17.39 o 
   5   7   5       23.76        7.19      8.86 o 
   6   7   5       16.25        8.20     15.85 o 
   7   7   5       68.36       37.57     15.85 o 
   8   7   5      177.21      163.84     16.40 o 
   9   7   5       31.83       22.34     10.39 o 
   1   8   5       46.10       46.24      7.98 o 
   2   8   5      186.15      177.90     14.12 o 
   3   8   5      287.85      306.31     16.60 o 
   4   8   5       23.15       22.95      7.43 o 
   5   8   5      187.37      162.22     15.77 o 
   6   8   5       62.76       45.21     23.23 o 
   7   8   5      257.43      255.48     58.76 o 
   8   8   5       44.72       13.30     10.39 o 
   0   9   5      271.83      231.39     21.09 o 
   1   9   5        2.04        3.10      8.54 o 
   2   9   5       46.01       46.13      8.96 o 
   3   9   5       19.60       27.12      9.87 o 
   4   9   5      197.82      182.28     29.24 o 
   5   9   5       91.88      108.96     17.90 o 
   1  10   5       56.67       62.42     11.88 o 
                                                 
